# Supplementary material for: FANCM missense variants and breast cancer risk: a case-control association study of 75,156 European women
Source: Eur J Hum Genet. 2023 Jan 27;31(5):578–87. doi: 10.1038/s41431-022-01257-w (PMC10172381; doi:10.1038/s41431-022-01257-w)
Supplement: Supplementary file 2 — Supplementary Table [file 41431_2022_1257_MOESM2_ESM.xlsx]

## Sheet: ST2
Supplementary Table S2. Complete list of the 689 FANCM missense variants (MVs) identified in the present study.
chr_position	HGVSc	HGVSp	Domain	BayesDel (with MaxAF)	CADD_phred	Helix	REVEL	Common or rare	gnomAD Allelic freq% in non-Finnish Europeans	No. of rare alleles in controls	No. of common alleles in controls	Allelic freq% in controls	No. of rare alleles in cases	No. of common alleles in cases	Allelic freq% in cases
chr14_45605245_G_A	c.11G>A	p.Arg4Gln	None	-0.252015	23.5	0.0187	0.063	Rare	0.0009	0	70542	0	1	79769	0.0013
chr14_45605251_G_T	c.17G>T	p.Arg6Ile	None	0.008469	25.5	0.0621	0.157	Rare	not found	1	70541	0.0014	0	79770	0
chr14_45605257_T_A	c.23T>A	p.Leu8His	None	0.137572	27.4	0.1341	0.206	Rare	0.0009	1	70541	0.0014	0	79770	0
chr14_45605257_T_C	c.23T>C	p.Leu8Pro	None	0.201988	27.8	0.2545	0.265	Rare	not found	1	70541	0.0014	0	79770	0
chr14_45605280_A_G	c.46A>G	p.Ile16Val	None	-0.379321	11.67	0.0078	0.008	Rare	not found	0	70542	0	2	79768	0.0025
chr14_45605287_G_A	c.53G>A	p.Arg18Gln	None	-0.337902	19.24	0.0101	0.09	Rare	0.0118	17	70525	0.0241	13	79757	0.0163
chr14_45605290_C_T	c.56C>T	p.Ser19Leu	None	-0.128672	17.34	0.0805	0.03	Rare	0.0009	1	70541	0.0014	1	79769	0.0013
chr14_45605293_C_G	c.59C>G	p.Ser20Cys	None	-0.276631	16.14	0.0132	0.036	Rare	0.0045	2	70540	0.0028	7	79763	0.0088
chr14_45605299_C_G	c.65C>G	p.Thr22Ser	None	-0.270092	10.55	0.0295	0.052	Rare	not found	0	70542	0	1	79769	0.0013
chr14_45605302_C_A	c.68C>A	p.Pro23Gln	None	-0.152726	16.16	0.0134	0.053	Rare	0.0018	2	70540	0.0028	1	79769	0.0013
chr14_45605304_G_C	c.70G>C	p.Gly24Arg	None	-0.293715	13.15	0.0278	0.022	Rare	0	0	70542	0	2	79768	0.0025
chr14_45605317_G_T	c.83G>T	p.Gly28Val	None	-0.062439	23.3	0.0335	0.057	Rare	not found	0	70542	0	1	79769	0.0013
chr14_45605320_C_G	c.86C>G	p.Thr29Ser	None	-0.212445	15.11	0.0094	0.039	Rare	not found	1	70541	0.0014	0	79770	0
chr14_45605322_G_C	c.88G>C	p.Glu30Gln	None	-0.214731	16.47	0.0097	0.031	Rare	0.0009	2	70540	0.0028	0	79770	0
chr14_45605326_G_T	c.92G>T	p.Arg31Leu	None	-0.027226	23.4	0.0144	0.077	Rare	0.0009	2	70540	0.0028	0	79770	0
chr14_45605332_A_G	c.98A>G	p.Gln33Arg	None	-0.148237	19.04	0.0091	0.046	Rare	0.0018	0	70542	0	1	79769	0.0013
chr14_45605344_G_A	c.110G>A	p.Ser37Asn	None	-0.311761	13.82	0.011	0.029	Rare	not found	1	70541	0.0014	0	79770	0
chr14_45605358_T_A	c.124T>A	p.Leu42Met	None	-0.181845	11.32	0.0097	0.035	Rare	not found	0	70542	0	2	79768	0.0025
chr14_45605371_C_T	c.137C>T	p.Ala46Val	None	-0.148355	16.8	0.0107	0.096	Rare	not found	0	70542	0	1	79769	0.0013
chr14_45605381_G_C	c.147G>C	p.Gln49His	None	-0.18021	14.46	0.0132	0.029	Rare	not found	0	70542	0	1	79769	0.0013
chr14_45605389_C_T	c.155C>T	p.Ser52Leu	None	-0.134127	23.2	0.0276	0.06	Rare	not found	0	70542	0	1	79769	0.0013
chr14_45605394_G_C	c.160G>C	p.Asp54His	None	0.084912	27.4	0.0684	0.365	Rare	not found	1	70541	0.0014	0	79770	0
chr14_45605397_G_A	c.163G>A	p.Asp55Asn	None	-0.409413	27.5	0.0144	0.133	Rare	0.0627	39	70503	0.0553	45	79725	0.0564
chr14_45605405_G_C	c.171G>C	p.Leu57Phe	None	-0.490588	16.81	0.0532	0.064	Common	0.2811	199	70343	0.2821	231	79523	0.2896
chr14_45605413_C_A	c.179C>A	p.Ala60Glu	None	-0.099653	24.8	0.116	0.213	Rare	0.0054	4	70538	0.0057	2	79768	0.0025
chr14_45605413_C_T	c.179C>T	p.Ala60Val	None	-0.029842	25.1	0.0669	0.152	Rare	0.0009	2	70540	0.0028	1	79769	0.0013
chr14_45605415_G_A	c.181G>A	p.Ala61Thr	None	-0.209559	22.3	0.0539	0.06	Rare	not found	1	70541	0.0014	0	79770	0
chr14_45605416_C_G	c.182C>G	p.Ala61Gly	None	-0.245496	14.8	0.01	0.06	Rare	not found	0	70542	0	1	79769	0.0013
chr14_45605449_A_T	c.215A>T	p.Asn72Ile	None	-0.122962	21	0.0307	0.103	Rare	not found	0	70542	0	2	79768	0.0025
chr14_45605454_G_A	c.220G>A	p.Gly74Arg	None	0.220682	25.9	0.0773	0.4	Rare	0.0027	1	70541	0.0014	2	79768	0.0025
chr14_45605463_A_G	c.229A>G	p.Thr77Ala	None	-0.669222	4.875	0.0092	0.041	Common	1.448	924	69618	1.3099	1000	78674	1.2536
chr14_45605469_G_C	c.235G>C	p.Ala79Pro	None	0.008668	22.8	0.1878	0.213	Rare	not found	0	70542	0	1	79769	0.0013
chr14_45605476_C_T	c.242C>T	p.Ala81Val	None	-0.422365	21.1	0.0171	0.047	Rare	0.0018	1	70541	0.0014	2	79768	0.0025
chr14_45605488_A_G	c.254A>G	p.Tyr85Cys	MPH1	0.19791	26.4	0.5135	0.375	Rare	not found	1	70541	0.0014	0	79770	0
chr14_45605494_C_T	c.260C>T	p.Thr87Ile	MPH1	0.096473	23.6	0.0679	0.182	Rare	not found	1	70541	0.0014	0	79770	0
chr14_45605503_C_G	c.269C>G	p.Pro90Arg	MPH1	0.176915	26.6	0.0651	0.367	Rare	not found	0	70542	0	1	79769	0.0013
chr14_45605503_C_T	c.269C>T	p.Pro90Leu	MPH1	-0.194402	27.1	0.0465	0.313	Rare	0.0645	33	70509	0.0468	46	79724	0.0577
chr14_45605509_G_T	c.275G>T	p.Arg92Leu	MPH1	0.420421	32	0.768	0.704	Rare	not found	1	70541	0.0014	0	79770	0
chr14_45605515_A_G	c.281A>G	p.Tyr94Cys	MPH1	0.450358	29.6	0.8187	0.755	Rare	not found	2	70540	0.0028	2	79768	0.0025
chr14_45605532_C_G	c.298C>G	p.Arg100Gly	MPH1	-0.140647	15.55	0.05	0.053	Rare	not found	0	70542	0	3	79767	0.0038
chr14_45605535_G_T	c.301G>T	p.Ala101Ser	MPH1	-0.212306	6.227	0.0092	0.052	Rare	not found	1	70541	0.0014	0	79770	0
chr14_45605541_C_G	c.307C>G	p.Leu103Val	MPH1	0.038735	23.8	0.2877	0.271	Rare	not found	0	70542	0	1	79769	0.0013
chr14_45605547_T_C	c.313T>C	p.Cys105Arg	MPH1	-0.159455	20.2	0.0602	0.094	Rare	not found	0	70542	0	1	79769	0.0013
chr14_45605551_A_G	c.317A>G	p.Asn106Ser	MPH1	-0.143988	25.8	0.6175	0.47	Rare	0.0036	0	70542	0	1	79769	0.0013
chr14_45605574_G_A	c.340G>A	p.Gly114Arg	MPH1	0.433924	28.9	0.7987	0.676	Rare	0.0009	0	70542	0	1	79769	0.0013
chr14_45605586_A_G	c.352A>G	p.Thr118Ala	MPH1	0.391205	26.4	0.6001	0.696	Rare	not found	0	70542	0	2	79768	0.0025
chr14_45605590_T_A	c.356T>A	p.Phe119Tyr	MPH1	0.056472	28.7	0.1888	0.308	Rare	not found	0	70542	0	1	79769	0.0013
chr14_45605593_T_C	c.359T>C	p.Ile120Thr	MPH1	0.251166	27.7	0.3342	0.535	Rare	not found	1	70541	0.0014	0	79770	0
chr14_45605608_T_C	c.374T>C	p.Met125Thr	MPH1	0.069338	26.7	0.4505	0.473	Rare	0.0009	1	70541	0.0014	0	79770	0
chr14_45605610_T_G	c.376T>G	p.Tyr126Asp	MPH1	0.219812	29.4	0.6519	0.678	Rare	not found	1	70541	0.0014	0	79770	0
chr14_45605619_T_C	c.385T>C	p.Tyr129His	MPH1	0.139706	28.6	0.0904	0.401	Rare	not found	0	70542	0	1	79769	0.0013
chr14_45605630_C_G	c.396C>G	p.Phe132Leu	MPH1	-0.189198	23.6	0.1185	0.125	Rare	not found	0	70542	0	1	79769	0.0013
chr14_45605641_A_G	c.407A>G	p.Lys136Arg	MPH1	-0.037675	27.9	0.0799	0.296	Rare	not found	1	70541	0.0014	0	79770	0
chr14_45605656_C_T	c.422C>T	p.Ala141Val	MPH1	-0.088342	30	0.549	0.378	Rare	0	1	70541	0.0014	0	79770	0
chr14_45605661_A_G	c.427A>G	p.Thr143Ala	MPH1	-0.107431	26.5	0.2522	0.502	Rare	0.0009	0	70542	0	1	79769	0.0013
chr14_45605677_C_T	c.443C>T	p.Thr148Ile	MPH1	-0.161373	26.3	0.0495	0.132	Rare	0.0018	3	70539	0.0043	1	79769	0.0013
chr14_45605695_G_C	c.461G>C	p.Cys154Ser	MPH1	0.082462	27.7	0.3421	0.511	Rare	0.0064	1	70541	0.0014	2	79768	0.0025
chr14_45605706_A_T	c.472A>T	p.Met158Leu	MPH1	0.019938	25.8	0.0748	0.335	Rare	not found	1	70541	0.0014	0	79770	0
chr14_45605730_G_A	c.496G>A	p.Ala166Thr	MPH1	-0.129802	29.4	0.0623	0.269	Rare	0.0064	1	70541	0.0014	0	79770	0
chr14_45605731_C_A	c.497C>A	p.Ala166Asp	MPH1	0.177166	31	0.3934	0.592	Rare	0.0027	1	70541	0.0014	0	79770	0
chr14_45605740_C_T	c.506C>T	p.Thr169Ile	MPH1	0.047872	34	0.3138	0.559	Rare	not found	1	70541	0.0014	0	79770	0
chr14_45606284_C_G	c.521C>G	p.Ala174Gly	MPH1	-0.2661	23.1	0.0619	0.052	Rare	not found	1	70541	0.0014	0	79770	0
chr14_45606287_C_T	c.524C>T	p.Ser175Phe	MPH1	-0.76881	15.75	0.0086	0.06	Common	5.868	4204	66338	5.9596	4710	74582	5.9045
chr14_45606290_C_T	c.527C>T	p.Thr176Ile	MPH1	-0.611287	17.91	0.0108	0.03	Common	0.5177	353	70189	0.5004	425	79313	0.5328
chr14_45606301_A_G	c.538A>G	p.Ile180Val	MPH1	-0.536263	20.2	0.01	0.045	Rare	0.026	12	70530	0.017	22	79748	0.0276
chr14_45606307_T_A	c.544T>A	p.Cys182Ser	MPH1	-0.372083	14.38	0.0096	0.067	Rare	0.0009	0	70542	0	6	79764	0.0075
chr14_45606310_A_C	c.547A>C	p.Ser183Arg	MPH1	-0.460691	15.88	0.0403	0.078	Rare	0.0242	24	70518	0.034	32	79738	0.0401
chr14_45606315_G_T	c.552G>T	p.Lys184Asn	MPH1	-0.24322	23.6	0.1949	0.08	Rare	not found	1	70541	0.0014	0	79770	0
chr14_45606328_C_G	c.565C>G	p.Leu189Val	MPH1	-0.150677	25	0.0711	0.144	Rare	0.0018	0	70542	0	1	79769	0.0013
chr14_45606346_G_A	c.583G>A	p.Val195Ile	MPH1	-0.227856	20.2	0.0218	0.058	Rare	not found	0	70542	0	1	79769	0.0013
chr14_45606368_C_T	c.605C>T	p.Ala202Val	MPH1	-0.359158	17.59	0.0099	0.044	Rare	not found	1	70541	0.0014	0	79770	0
chr14_45606383_A_T	c.620A>T	p.Glu207Val	MPH1	-0.187937	24.1	0.0643	0.075	Rare	not found	1	70541	0.0014	0	79770	0
chr14_45606387_A_G	c.624A>G	p.Ile208Met	MPH1	-0.520962	23.4	0.0702	0.117	Common	1.554	1100	69442	1.5594	1158	78510	1.4517
chr14_45606394_T_G	c.631T>G	p.Leu211Val	MPH1	-0.240727	17.58	0.0215	0.067	Rare	not found	1	70541	0.0014	1	79769	0.0013
chr14_45606425_G_C	c.662G>C	p.Gly221Ala	MPH1	0.114193	27.5	0.4622	0.576	Rare	not found	1	70541	0.0014	1	79769	0.0013
chr14_45606428_A_G	c.665A>G	p.Asn222Ser	MPH1	-0.196759	26	0.0648	0.361	Rare	not found	1	70541	0.0014	1	79769	0.0013
chr14_45606430_T_C	c.667T>C	p.Tyr223His	MPH1	-0.238369	22.4	0.0362	0.062	Rare	not found	1	70541	0.0014	0	79770	0
chr14_45609862_A_T	c.709A>T	p.Asn237Tyr	MPH1	-0.277555	22.7	0.0487	0.075	Rare	0.0036	1	70541	0.0014	1	79769	0.0013
chr14_45609863_A_G	c.710A>G	p.Asn237Ser	MPH1	-0.404974	14.53	0.0106	0.048	Rare	not found	1	70541	0.0014	1	79769	0.0013
chr14_45609880_G_C	c.727G>C	p.Ala243Pro	MPH1	0.254265	27.2	0.5668	0.64	Rare	not found	0	70542	0	1	79769	0.0013
chr14_45609892_A_G	c.739A>G	p.Thr247Ala	MPH1	0.203	25.5	0.7645	0.632	Rare	not found	1	70541	0.0014	0	79770	0
chr14_45618043_G_A	c.763G>A	p.Val255Met	MPH1	-0.051702	25.5	0.1399	0.298	Rare	not found	2	70540	0.0028	0	79770	0
chr14_45618044_T_C	c.764T>C	p.Val255Ala	MPH1	-0.041366	26.4	0.112	0.274	Rare	not found	0	70542	0	1	79769	0.0013
chr14_45618055_A_G	c.775A>G	p.Ile259Val	MPH1	-0.380438	20.6	0.0178	0.046	Rare	0.0063	1	70541	0.0014	3	79767	0.0038
chr14_45618080_T_C	c.800T>C	p.Ile267Thr	MPH1	0.110556	24.3	0.1207	0.333	Rare	0.0018	0	70542	0	1	79769	0.0013
chr14_45618081_A_G	c.801A>G	p.Ile267Met	MPH1	-0.000572	23.3	0.1037	0.236	Rare	not found	0	70542	0	1	79769	0.0013
chr14_45618088_C_T	c.808C>T	p.Arg270Cys	MPH1	-0.188718	24.1	0.1468	0.26	Rare	0.0045	0	70542	0	1	79769	0.0013
chr14_45618089_G_A	c.809G>A	p.Arg270His	MPH1	0.08468	24.8	0.3959	0.356	Rare	not found	0	70542	0	1	79769	0.0013
chr14_45618089_G_T	c.809G>T	p.Arg270Leu	MPH1	0.205798	24.4	0.369	0.397	Rare	0.0009	0	70542	0	1	79769	0.0013
chr14_45618101_C_T	c.821C>T	p.Ser274Phe	MPH1	0.184091	25.2	0.2501	0.336	Rare	not found	0	70542	0	1	79769	0.0013
chr14_45618124_C_T	c.844C>T	p.His282Tyr	MPH1	-0.171125	14.06	0.02	0.172	Rare	not found	0	70542	0	1	79769	0.0013
chr14_45618125_A_G	c.845A>G	p.His282Arg	MPH1	-0.089241	22.2	0.1656	0.249	Rare	not found	1	70541	0.0014	0	79770	0
chr14_45618139_G_A	c.859G>A	p.Glu287Lys	MPH1	0.003388	23.9	0.0952	0.222	Rare	not found	1	70541	0.0014	0	79770	0
chr14_45618148_A_G	c.868A>G	p.Ile290Val	MPH1	-0.539662	13.02	0.008	0.074	Rare	0.0009	2	70540	0.0028	1	79769	0.0013
chr14_45618149_T_C	c.869T>C	p.Ile290Thr	MPH1	-0.334553	23.3	0.0191	0.114	Rare	0.0081	2	70540	0.0028	11	79759	0.0138
chr14_45618154_C_A	c.874C>A	p.Pro292Thr	MPH1	0.035197	24	0.0659	0.203	Rare	0.0009	1	70541	0.0014	1	79769	0.0013
chr14_45618154_C_T	c.874C>T	p.Pro292Ser	MPH1	-0.03905	21.9	0.0576	0.117	Rare	not found	0	70542	0	1	79769	0.0013
chr14_45618157_C_T	c.877C>T	p.Leu293Phe	MPH1	-0.096368	24.5	0.0776	0.183	Rare	not found	0	70542	0	1	79769	0.0013
chr14_45618178_A_G	c.898A>G	p.Ile300Val	MPH1	-0.32029	15.91	0.0096	0.011	Rare	0.0009	0	70542	0	2	79768	0.0025
chr14_45618182_A_G	c.902A>G	p.Gln301Arg	MPH1	0.032851	22.8	0.0438	0.153	Rare	not found	1	70541	0.0014	1	79769	0.0013
chr14_45618188_C_A	c.908C>A	p.Thr303Asn	MPH1	-0.39379	18.63	0.0282	0.079	Rare	0	1	70541	0.0014	0	79770	0
chr14_45618194_T_C	c.914T>C	p.Ile305Thr	MPH1	-0.141383	22.9	0.0206	0.079	Rare	not found	0	70542	0	1	79769	0.0013
chr14_45620607_A_C	c.926A>C	p.Glu309Ala	MPH1	-0.217794	24	0.0933	0.28	Rare	0	1	70541	0.0014	0	79770	0
chr14_45620619_G_A	c.938G>A	p.Arg313His	MPH1	-0.499662	19.47	0.008	0.057	Rare	0.009	2	70540	0.0028	4	79766	0.005
chr14_45620627_A_G	c.946A>G	p.Ile316Val	MPH1	-0.420549	18.92	0.0101	0.083	Rare	not found	0	70542	0	1	79769	0.0013
chr14_45620631_A_G	c.950A>G	p.Gln317Arg	MPH1	-0.393721	16.94	0.0137	0.042	Rare	0.0045	3	70539	0.0043	4	79766	0.005
chr14_45620645_A_C	c.964A>C	p.Met322Leu	MPH1	-0.213707	18.71	0.0108	0.118	Rare	not found	1	70541	0.0014	0	79770	0
chr14_45620655_A_G	c.974A>G	p.Asp325Gly	MPH1	0.034655	26.5	0.1654	0.247	Rare	not found	1	70541	0.0014	1	79769	0.0013
chr14_45620663_A_C	c.982A>C	p.Asn328His	MPH1	-0.220313	24.8	0.0208	0.166	Rare	not found	1	70541	0.0014	0	79770	0
chr14_45620709_A_G	c.1028A>G	p.Lys343Arg	MPH1	-0.086947	23.6	0.0246	0.137	Rare	not found	1	70541	0.0014	0	79770	0
chr14_45620715_C_T	c.1034C>T	p.Pro345Leu	MPH1	-0.069015	23.7	0.0752	0.17	Rare	not found	1	70541	0.0014	0	79770	0
chr14_45620721_C_A	c.1040C>A	p.Pro347Gln	MPH1	-0.169127	22.5	0.0225	0.07	Rare	not found	1	70541	0.0014	0	79770	0
chr14_45620721_C_T	c.1040C>T	p.Pro347Leu	MPH1	-0.475185	22.8	0.0439	0.12	Rare	0.0036	1	70541	0.0014	2	79768	0.0025
chr14_45620730_T_C	c.1049T>C	p.Val350Ala	MPH1	-0.251348	21.5	0.0108	0.044	Rare	not found	1	70541	0.0014	1	79769	0.0013
chr14_45623126_A_G	c.1054A>G	p.Ile352Val	MPH1	-0.368158	10.93	0.0085	0.023	Rare	not found	0	70542	0	1	79769	0.0013
chr14_45623144_G_A	c.1072G>A	p.Glu358Lys	MPH1	0.087334	27.6	0.085	0.446	Rare	0.0009	0	70542	0	1	79769	0.0013
chr14_45623169_G_A	c.1097G>A	p.Ser366Asn	MPH1	-0.14838	25.8	0.1398	0.261	Rare	0.0018	1	70541	0.0014	0	79770	0
chr14_45623172_T_C	c.1100T>C	p.Leu367Ser	MPH1	0.239511	26.5	0.4089	0.464	Rare	0.0009	1	70541	0.0014	0	79770	0
chr14_45623187_A_G	c.1115A>G	p.Glu372Gly	MPH1	0.111117	24.4	0.0977	0.425	Rare	0.0009	1	70541	0.0014	0	79770	0
chr14_45623203_G_A	c.1131G>A	p.Met377Ile	MPH1	-0.126452	23.6	0.0505	0.219	Rare	0.0027	0	70542	0	1	79769	0.0013
chr14_45623204_G_C	c.1132G>C	p.Gly378Arg	MPH1	0.23944	26.8	0.5446	0.618	Rare	0.0027	1	70541	0.0014	2	79768	0.0025
chr14_45623250_C_T	c.1178C>T	p.Thr393Ile	MPH1	-0.155657	22.5	0.0311	0.059	Rare	not found	1	70541	0.0014	0	79770	0
chr14_45623906_C_G	c.1190C>G	p.Thr397Arg	MPH1	-0.060908	23	0.0955	0.115	Rare	not found	1	70541	0.0014	0	79770	0
chr14_45623908_C_T	c.1192C>T	p.Arg398Trp	MPH1	-0.087934	23.9	0.1083	0.221	Rare	0.0054	2	70540	0.0028	2	79768	0.0025
chr14_45623909_G_A	c.1193G>A	p.Arg398Gln	MPH1	-0.325493	24.4	0.0867	0.192	Rare	0.0045	4	70538	0.0057	5	79765	0.0063
chr14_45623927_G_A	c.1211G>A	p.Gly404Asp	MPH1	-0.205427	21.4	0.0192	0.086	Rare	not found	1	70541	0.0014	0	79770	0
chr14_45623938_G_C	c.1222G>C	p.Asp408His	MPH1	-0.204773	24.2	0.0638	0.175	Rare	0.0108	3	70539	0.0043	4	79766	0.005
chr14_45623939_A_G	c.1223A>G	p.Asp408Gly	MPH1	-0.087004	23.2	0.0508	0.118	Rare	not found	1	70541	0.0014	0	79770	0
chr14_45623941_T_C	c.1225T>C	p.Phe409Leu	MPH1	-0.031518	23.5	0.0976	0.244	Rare	not found	0	70542	0	2	79768	0.0025
chr14_45623947_A_G	c.1231A>G	p.Lys411Glu	MPH1	-0.178574	17.02	0.0146	0.032	Rare	not found	1	70541	0.0014	0	79770	0
chr14_45623951_T_G	c.1235T>G	p.Leu412Arg	MPH1	0.137488	25.5	0.3962	0.374	Rare	not found	1	70541	0.0014	1	79769	0.0013
chr14_45623953_T_C	c.1237T>C	p.Tyr413His	MPH1	-0.460603	24.7	0.0519	0.24	Common	0.1292	113	70429	0.1602	126	79635	0.158
chr14_45623954_A_G	c.1238A>G	p.Tyr413Cys	MPH1	-0.115874	23.2	0.1297	0.279	Rare	0	1	70541	0.0014	0	79770	0
chr14_45623978_C_T	c.1262C>T	p.Ala421Val	MPH1	-0.180068	14.61	0.0185	0.033	Rare	not found	1	70541	0.0014	0	79770	0
chr14_45623980_C_T	c.1264C>T	p.Arg422Cys	MPH1	-0.380133	17.27	0.0408	0.058	Rare	0.0027	4	70538	0.0057	2	79768	0.0025
chr14_45623983_A_G	c.1267A>G	p.Thr423Ala	MPH1	-0.266753	8.202	0.0094	0.031	Rare	not found	0	70542	0	1	79769	0.0013
chr14_45623986_C_T	c.1270C>T	p.Arg424Cys	MPH1	-0.459563	13.1	0.0141	0.038	Rare	0.0027	0	70542	0	4	79766	0.005
chr14_45623987_G_A	c.1271G>A	p.Arg424His	MPH1	-0.26702	9.013	0.0128	0.072	Rare	0.0018	3	70539	0.0043	4	79766	0.005
chr14_45624010_T_C	c.1294T>C	p.Ser432Pro	MPH1	-0.145588	12.77	0.0584	0.161	Rare	not found	1	70541	0.0014	1	79769	0.0013
chr14_45624013_G_A	c.1297G>A	p.Ala433Thr	MPH1	-0.328715	9.425	0.0089	0.094	Rare	not found	1	70541	0.0014	0	79770	0
chr14_45624016_A_G	c.1300A>G	p.Ile434Val	MPH1	-0.298925	7.384	0.0105	0.02	Rare	not found	1	70541	0.0014	0	79770	0
chr14_45624020_A_G	c.1304A>G	p.Gln435Arg	MPH1	-0.285347	11.28	0.0096	0.072	Rare	not found	0	70542	0	1	79769	0.0013
chr14_45624020_A_T	c.1304A>T	p.Gln435Leu	MPH1	-0.188837	13.25	0.0285	0.09	Rare	not found	0	70542	0	1	79769	0.0013
chr14_45624025_G_A	c.1309G>A	p.Gly437Arg	MPH1	-0.119879	23.2	0.063	0.099	Rare	not found	1	70541	0.0014	0	79770	0
chr14_45624578_G_C	c.1312G>C	p.Asp438His	MPH1	-0.218679	14.55	0.0106	0.07	Rare	not found	0	70542	0	1	79769	0.0013
chr14_45624585_A_G	c.1319A>G	p.Asn440Ser	MPH1	-0.326687	11.2	0.0094	0.11	Rare	not found	0	70542	0	1	79769	0.0013
chr14_45624599_T_C	c.1333T>C	p.Tyr445His	MPH1	0.120139	23.6	0.0503	0.242	Rare	not found	0	70542	0	1	79769	0.0013
chr14_45624602_A_G	c.1336A>G	p.Ser446Gly	MPH1	-0.271691	19.17	0.0114	0.103	Rare	not found	1	70541	0.0014	0	79770	0
chr14_45624612_A_G	c.1346A>G	p.Lys449Arg	MPH1	0.055728	26.4	0.4456	0.339	Rare	not found	1	70541	0.0014	0	79770	0
chr14_45624617_A_G	c.1351A>G	p.Lys451Glu	MPH1	-0.089997	22.9	0.0783	0.133	Rare	not found	1	70541	0.0014	0	79770	0
chr14_45624618_A_G	c.1352A>G	p.Lys451Arg	MPH1	-0.136896	22.5	0.0571	0.117	Rare	0.0009	0	70542	0	1	79769	0.0013
chr14_45624619_G_T	c.1353G>T	p.Lys451Asn	MPH1	-0.322747	24	0.0756	0.116	Rare	0	1	70541	0.0014	0	79770	0
chr14_45624624_T_C	c.1358T>C	p.Leu453Ser	MPH1	0.105424	27.2	0.5569	0.383	Rare	not found	1	70541	0.0014	1	79769	0.0013
chr14_45624632_G_A	c.1366G>A	p.Val456Ile	MPH1	-0.405979	15.88	0.0096	0.03	Rare	0.0063	10	70532	0.0142	9	79761	0.0113
chr14_45624633_T_C	c.1367T>C	p.Val456Ala	MPH1	-0.107983	23.9	0.0324	0.149	Rare	not found	1	70541	0.0014	0	79770	0
chr14_45624644_C_T	c.1378C>T	p.His460Tyr	MPH1	-0.039146	26	0.2041	0.254	Rare	not found	1	70541	0.0014	0	79770	0
chr14_45624648_T_C	c.1382T>C	p.Phe461Ser	MPH1	0.151658	29.1	0.6247	0.403	Rare	not found	0	70542	0	1	79769	0.0013
chr14_45624651_A_C	c.1385A>C	p.Lys462Thr	MPH1	-0.277557	13.27	0.0097	0.026	Rare	not found	0	70542	0	1	79769	0.0013
chr14_45624652_G_C	c.1386G>C	p.Lys462Asn	MPH1	-0.321602	14.47	0.0106	0.029	Rare	not found	0	70542	0	1	79769	0.0013
chr14_45624660_A_G	c.1394A>G	p.Asn465Ser	MPH1	-0.307952	18.09	0.0121	0.066	Rare	0.0027	2	70540	0.0028	3	79767	0.0038
chr14_45628304_A_G	c.1402A>G	p.Asn468Asp	MPH1	-0.320537	12.49	0.0167	0.026	Rare	not found	1	70541	0.0014	0	79770	0
chr14_45628305_A_G	c.1403A>G	p.Asn468Ser	MPH1	-0.33811	6.31	0.01	0.011	Rare	not found	0	70542	0	1	79769	0.0013
chr14_45628317_A_G	c.1415A>G	p.Lys472Arg	MPH1	-0.268221	23.7	0.014	0.1	Rare	0	1	70541	0.0014	0	79770	0
chr14_45628319_A_G	c.1417A>G	p.Lys473Glu	MPH1	-0.146125	18.57	0.0311	0.113	Rare	not found	0	70542	0	1	79769	0.0013
chr14_45628323_G_A	c.1421G>A	p.Arg474His	MPH1	-0.355923	18.48	0.013	0.07	Rare	0	0	70542	0	1	79769	0.0013
chr14_45628335_G_A	c.1433G>A	p.Arg478Gln	MPH1	0.063266	28.8	0.2766	0.446	Rare	not found	0	70542	0	1	79769	0.0013
chr14_45628340_A_C	c.1438A>C	p.Met480Leu	MPH1	0.046514	23.6	0.1428	0.274	Rare	not found	0	70542	0	1	79769	0.0013
chr14_45628341_T_A	c.1439T>A	p.Met480Lys	MPH1	0.259801	26.6	0.5835	0.661	Rare	not found	2	70540	0.0028	0	79770	0
chr14_45628346_T_A	c.1444T>A	p.Phe482Ile	MPH1	0.214771	27.5	0.5265	0.512	Rare	not found	1	70541	0.0014	0	79770	0
chr14_45628364_A_G	c.1462A>G	p.Ser488Gly	MPH1	-0.088331	25.5	0.2634	0.409	Rare	0.0054	4	70538	0.0057	4	79766	0.005
chr14_45628410_T_A	c.1508T>A	p.Ile503Asn	MPH1	-0.043668	27.4	0.4644	0.291	Rare	not found	0	70542	0	1	79769	0.0013
chr14_45628430_G_A	c.1528G>A	p.Gly510Ser	MPH1	0.104365	28	0.6792	0.536	Rare	0.0018	0	70542	0	1	79769	0.0013
chr14_45628434_A_G	c.1532A>G	p.His511Arg	MPH1	-0.037813	25.9	0.2825	0.239	Rare	not found	1	70541	0.0014	0	79770	0
chr14_45628445_A_G	c.1543A>G	p.Lys515Glu	MPH1	0.095937	26.4	0.1246	0.38	Rare	not found	1	70541	0.0014	0	79770	0
chr14_45628448_A_G	c.1546A>G	p.Ser516Gly	MPH1	-0.274563	19.96	0.0181	0.085	Rare	not found	1	70541	0.0014	0	79770	0
chr14_45628452_C_T	c.1550C>T	p.Thr517Met	MPH1	-0.293216	14.08	0.0091	0.056	Rare	0.0072	1	70541	0.0014	6	79764	0.0075
chr14_45628478_C_G	c.1576C>G	p.Leu526Val	MPH1	-0.406241	18.92	0.0197	0.052	Common	0.1347	94	70448	0.1333	124	79641	0.1554
chr14_45633575_T_G	c.1595T>G	p.Phe532Cys	MPH1	0.385491	32	0.8061	0.927	Rare	0.0036	1	70541	0.0014	2	79768	0.0025
chr14_45633577_C_T	c.1597C>T	p.Arg533Cys	MPH1	0.09656	34	0.1846	0.727	Rare	0.0582	35	70507	0.0496	35	79735	0.0439
chr14_45633578_G_A	c.1598G>A	p.Arg533His	MPH1	0.265666	33	0.0784	0.744	Rare	not found	1	70541	0.0014	3	79767	0.0038
chr14_45633581_A_G	c.1601A>G	p.Asp534Gly	MPH1	-0.189226	23.6	0.0123	0.07	Rare	not found	1	70541	0.0014	0	79770	0
chr14_45633583_G_A	c.1603G>A	p.Gly535Ser	MPH1	0.115583	29.5	0.4005	0.524	Rare	0.0009	0	70542	0	1	79769	0.0013
chr14_45633584_G_A	c.1604G>A	p.Gly535Asp	MPH1	0.229151	29	0.2752	0.546	Rare	not found	2	70540	0.0028	2	79768	0.0025
chr14_45633596_C_T	c.1616C>T	p.Thr539Met	MPH1	0.198478	28	0.1474	0.617	Rare	0	2	70540	0.0028	0	79770	0
chr14_45633607_A_G	c.1627A>G	p.Thr543Ala	MPH1	0.270714	26.4	0.5005	0.616	Rare	not found	0	70542	0	1	79769	0.0013
chr14_45633616_G_A	c.1636G>A	p.Gly546Ser	MPH1	0.214785	31	0.408	0.697	Rare	0.0099	9	70533	0.0128	11	79759	0.0138
chr14_45633634_A_G	c.1654A>G	p.Ile552Val	MPH1	0.053149	25.6	0.0691	0.34	Rare	not found	1	70541	0.0014	0	79770	0
chr14_45633637_G_C	c.1657G>C	p.Gly553Arg	MPH1	0.215263	31	0.5268	0.515	Rare	not found	1	70541	0.0014	2	79768	0.0025
chr14_45633647_A_G	c.1667A>G	p.Asp556Gly	MPH1	0.01608	29.7	0.5104	0.57	Rare	0.0134	7	70535	0.0099	10	79760	0.0125
chr14_45633654_A_G	c.1674A>G	p.Ile558Met	MPH1	0.142501	23.7	0.1988	0.675	Rare	not found	1	70541	0.0014	0	79770	0
chr14_45633658_T_A	c.1678T>A	p.Cys560Ser	MPH1	0.198468	27.1	0.2123	0.433	Rare	not found	1	70541	0.0014	0	79770	0
chr14_45633671_A_C	c.1691A>C	p.Gln564Pro	MPH1	0.310158	24.4	0.113	0.444	Rare	not found	0	70542	0	1	79769	0.0013
chr14_45633682_A_G	c.1702A>G	p.Ile568Val	MPH1	-0.17156	20.5	0.0242	0.122	Rare	0	1	70541	0.0014	0	79770	0
chr14_45633698_G_A	c.1718G>A	p.Arg573Gln	MPH1	0.21388	33	0.6574	0.858	Rare	0.0018	0	70542	0	1	79769	0.0013
chr14_45633703_G_A	c.1723G>A	p.Gly575Ser	MPH1	0.226737	31	0.669	0.608	Rare	not found	1	70541	0.0014	0	79770	0
chr14_45633715_C_T	c.1735C>T	p.Arg579Cys	MPH1	0.404035	33	0.7644	0.88	Rare	0.0018	1	70541	0.0014	1	79769	0.0013
chr14_45633722_G_A	c.1742G>A	p.Arg581His	MPH1	-0.010543	33	0.1183	0.495	Rare	0.0018	1	70541	0.0014	0	79770	0
chr14_45633733_A_G	c.1753A>G	p.Ile585Val	MPH1	-0.183255	22.6	0.0373	0.097	Rare	0.0009	0	70542	0	2	79768	0.0025
chr14_45633736_G_C	c.1756G>C	p.Val586Leu	MPH1	-0.010247	26.3	0.0477	0.275	Rare	0.0027	0	70542	0	5	79765	0.0063
chr14_45633740_T_C	c.1760T>C	p.Ile587Thr	MPH1	-0.33949	24	0.0453	0.152	Rare	0.0099	11	70531	0.0156	8	79762	0.01
chr14_45633757_C_G	c.1777C>G	p.Arg593Gly	None	0.204592	28	0.2101	0.317	Rare	not found	1	70541	0.0014	0	79770	0
chr14_45633758_G_A	c.1778G>A	p.Arg593Gln	None	0.073139	26.6	0.0972	0.298	Rare	not found	1	70541	0.0014	0	79770	0
chr14_45633762_G_T	c.1782G>T	p.Glu594Asp	None	-0.056424	23.4	0.3279	0.156	Rare	not found	1	70541	0.0014	0	79770	0
chr14_45633763_G_A	c.1783G>A	p.Glu595Lys	None	0.076446	31	0.1248	0.403	Rare	0	1	70541	0.0014	0	79770	0
chr14_45633766_C_T	c.1786C>T	p.Arg596Cys	None	-0.005053	24.1	0.0754	0.239	Rare	0	1	70541	0.0014	0	79770	0
chr14_45633767_G_A	c.1787G>A	p.Arg596His	None	-0.02978	24.1	0.0143	0.145	Rare	not found	0	70542	0	1	79769	0.0013
chr14_45636159_A_T	c.1795A>T	p.Asn599Tyr	None	0.036687	27.2	0.2589	0.333	Rare	not found	1	70541	0.0014	0	79770	0
chr14_45636177_A_G	c.1813A>G	p.Lys605Glu	None	-0.106954	24	0.126	0.194	Rare	not found	0	70542	0	1	79769	0.0013
chr14_45636178_A_G	c.1814A>G	p.Lys605Arg	None	-0.22816	20.1	0.0277	0.051	Rare	not found	0	70542	0	4	79766	0.005
chr14_45636210_A_G	c.1846A>G	p.Arg616Gly	None	-0.174101	24.4	0.0175	0.129	Rare	0.0036	0	70542	0	2	79768	0.0025
chr14_45636211_G_C	c.1847G>C	p.Arg616Thr	None	-0.170933	20.8	0.0143	0.045	Rare	not found	0	70542	0	1	79769	0.0013
chr14_45636213_C_G	c.1849C>G	p.Gln617Glu	None	-0.414158	19.64	0.0141	0.043	Rare	0.026	11	70531	0.0156	22	79748	0.0276
chr14_45636232_A_G	c.1868A>G	p.Gln623Arg	None	-0.203549	23.2	0.0428	0.071	Rare	0	0	70542	0	1	79769	0.0013
chr14_45636244_G_A	c.1880G>A	p.Arg627Gln	None	0.15326	31	0.1999	0.504	Rare	not found	1	70541	0.0014	1	79769	0.0013
chr14_45636244_G_C	c.1880G>C	p.Arg627Pro	None	0.22436	29.6	0.5258	0.617	Rare	0.0018	1	70541	0.0014	1	79769	0.0013
chr14_45636248_G_A	c.1884G>A	p.Met628Ile	None	0.105721	26.2	0.0523	0.282	Rare	not found	1	70541	0.0014	0	79770	0
chr14_45636279_A_G	c.1915A>G	p.Lys639Glu	MHF	-0.116601	23.6	0.0696	0.112	Rare	0.0036	1	70541	0.0014	0	79770	0
chr14_45636297_G_C	c.1933G>C	p.Gly645Arg	MHF	-0.157507	17.69	0.0671	0.093	Rare	not found	2	70540	0.0028	0	79770	0
chr14_45636298_G_A	c.1934G>A	p.Gly645Asp	MHF	-0.241783	12.84	0.0176	0.084	Rare	0.0009	2	70540	0.0028	1	79769	0.0013
chr14_45636312_G_A	c.1948G>A	p.Glu650Lys	MHF	-0.198123	21.7	0.0138	0.057	Rare	0.0009	1	70541	0.0014	2	79768	0.0025
chr14_45636318_C_G	c.1954C>G	p.Pro652Ala	MHF	-0.329293	14.73	0.0096	0.042	Rare	not found	1	70541	0.0014	1	79769	0.0013
chr14_45636324_C_T	c.1960C>T	p.Arg654Trp	MHF	-0.430629	22.3	0.0144	0.017	Rare	0.0009	1	70541	0.0014	1	79769	0.0013
chr14_45636328_A_G	c.1964A>G	p.Asn655Ser	MHF	-0.739749	10.07	0.0092	0.07	Common	1.756	1135	69407	1.609	1238	78429	1.552
chr14_45636346_C_T	c.1982C>T	p.Ser661Phe	MHF	-0.107816	19.33	0.049	0.095	Rare	not found	0	70542	0	1	79769	0.0013
chr14_45636358_A_G	c.1994A>G	p.Tyr665Cys	MHF	-0.51374	0.026	0.0107	0.006	Rare	0.0027	3	70539	0.0043	0	79770	0
chr14_45636360_A_G	c.1996A>G	p.Arg666Gly	MHF	-0.49184	13.58	0.0251	0.151	Rare	0	2	70540	0.0028	0	79770	0
chr14_45639808_C_G	c.2019C>G	p.Ser673Arg	MHF	-0.289627	0.637	0.0089	0.013	Rare	0.0009	0	70542	0	1	79769	0.0013
chr14_45639813_A_G	c.2024A>G	p.Lys675Arg	MHF	-0.231134	19.43	0.0097	0.134	Rare	not found	1	70541	0.0014	0	79770	0
chr14_45639822_G_C	c.2033G>C	p.Trp678Ser	MHF	-0.081434	24.2	0.0955	0.211	Rare	not found	1	70541	0.0014	0	79770	0
chr14_45639842_T_G	c.2053T>G	p.Phe685Val	MHF	-0.112897	24	0.0469	0.077	Rare	0.0027	0	70542	0	1	79769	0.0013
chr14_45639874_G_C	c.2085G>C	p.Arg695Ser	MHF	-0.182107	15.87	0.0126	0.054	Rare	not found	1	70541	0.0014	0	79770	0
chr14_45639875_G_T	c.2086G>T	p.Asp696Tyr	MHF	-0.092785	23	0.0423	0.088	Rare	not found	0	70542	0	1	79769	0.0013
chr14_45639897_T_G	c.2108T>G	p.Ile703Arg	MHF	-0.093379	23.2	0.029	0.115	Rare	not found	0	70542	0	2	79768	0.0025
chr14_45639915_A_G	c.2126A>G	p.Gln709Arg	MHF	-0.340998	14.21	0.01	0.121	Rare	not found	1	70541	0.0014	0	79770	0
chr14_45639921_C_T	c.2132C>T	p.Ser711Phe	MHF	-0.331741	1.882	0.0177	0.015	Rare	0.0018	0	70542	0	2	79768	0.0025
chr14_45639927_T_C	c.2138T>C	p.Leu713Ser	MHF	-0.03092	23.4	0.0672	0.211	Rare	not found	0	70542	0	1	79769	0.0013
chr14_45639933_A_G	c.2144A>G	p.Asn715Ser	MHF	-0.366414	6.578	0.0096	0.083	Rare	not found	0	70542	0	1	79769	0.0013
chr14_45639939_A_G	c.2150A>G	p.Glu717Gly	MHF	-0.104641	18.04	0.029	0.148	Rare	not found	0	70542	0	1	79769	0.0013
chr14_45639942_A_G	c.2153A>G	p.Asn718Ser	MHF	-0.332536	0.038	0.0083	0.043	Rare	not found	1	70541	0.0014	0	79770	0
chr14_45639943_C_G	c.2154C>G	p.Asn718Lys	MHF	-0.293627	1.308	0.0107	0.023	Rare	0.0009	2	70540	0.0028	1	79769	0.0013
chr14_45639945_A_T	c.2156A>T	p.Lys719Ile	MHF	-0.29588	6.531	0.0093	0.064	Rare	not found	0	70542	0	1	79769	0.0013
chr14_45639946_A_T	c.2157A>T	p.Lys719Asn	MHF	-0.327053	10.1	0.0107	0.084	Rare	not found	1	70541	0.0014	0	79770	0
chr14_45639947_C_T	c.2158C>T	p.Pro720Ser	MHF	-0.490367	5.338	0.0086	0.044	Rare	0.0036	3	70539	0.0043	0	79770	0
chr14_45642259_C_G	c.2162C>G	p.Ala721Gly	MHF	-0.293496	0.205	0.0101	0.039	Rare	not found	0	70542	0	1	79769	0.0013
chr14_45642287_A_T	c.2190A>T	p.Gln730His	MHF	-0.484965	13.07	0.0101	0.073	Rare	0.0135	5	70537	0.0071	10	79760	0.0125
chr14_45642292_C_G	c.2195C>G	p.Ser732Cys	MHF	0.11235	26.6	0.2444	0.356	Rare	not found	1	70541	0.0014	0	79770	0
chr14_45642292_C_T	c.2195C>T	p.Ser732Phe	MHF	0.125748	27.3	0.3052	0.38	Rare	not found	1	70541	0.0014	0	79770	0
chr14_45642312_T_C	c.2215T>C	p.Trp739Arg	MHF	0.112065	28	0.6071	0.571	Rare	not found	1	70541	0.0014	1	79769	0.0013
chr14_45642319_A_G	c.2222A>G	p.Asp741Gly	MHF	-0.121467	23.8	0.0413	0.093	Rare	not found	1	70541	0.0014	0	79770	0
chr14_45642322_A_T	c.2225A>T	p.His742Leu	MHF	-0.161965	21.7	0.0174	0.091	Rare	not found	0	70542	0	1	79769	0.0013
chr14_45642330_C_T	c.2233C>T	p.Pro745Ser	MHF	-0.012348	24.8	0.0998	0.28	Rare	not found	0	70542	0	1	79769	0.0013
chr14_45642331_C_T	c.2234C>T	p.Pro745Leu	MHF	-0.000851	25.5	0.1843	0.378	Rare	0.0036	0	70542	0	1	79769	0.0013
chr14_45642352_C_T	c.2255C>T	p.Ser752Leu	MHF	0.174885	27.2	0.2297	0.392	Rare	not found	0	70542	0	1	79769	0.0013
chr14_45642358_G_A	c.2261G>A	p.Arg754Gln	MHF	-0.164273	28.8	0.0727	0.238	Rare	0.0027	0	70542	0	2	79768	0.0025
chr14_45642363_C_T	c.2266C>T	p.Arg756Cys	MHF	-0.371097	24.3	0.0233	0.099	Rare	0.0063	4	70538	0.0057	4	79766	0.005
chr14_45642364_G_A	c.2267G>A	p.Arg756His	MHF	-0.727639	14.98	0.0092	0.036	Rare	0.0054	5	70537	0.0071	6	79764	0.0075
chr14_45642382_T_C	c.2285T>C	p.Met762Thr	MHF	0.082075	23.6	0.0914	0.268	Rare	not found	0	70542	0	1	79769	0.0013
chr14_45642399_A_G	c.2302A>G	p.Met768Val	MHF	-0.074527	22.8	0.0481	0.154	Rare	not found	0	70542	0	1	79769	0.0013
chr14_45642408_G_A	c.2311G>A	p.Glu771Lys	MHF	-0.034354	29.7	0.0347	0.216	Rare	0.0054	5	70537	0.0071	1	79769	0.0013
chr14_45644285_C_A	c.2328C>A	p.Ser776Arg	None	-0.175118	22.6	0.0242	0.103	Rare	not found	1	70541	0.0014	0	79770	0
chr14_45644296_A_C	c.2339A>C	p.Glu780Ala	None	-0.241807	23.2	0.0211	0.114	Rare	0.0054	4	70538	0.0057	0	79770	0
chr14_45644314_A_G	c.2357A>G	p.Gln786Arg	None	-0.276688	16.17	0.0098	0.043	Rare	not found	1	70541	0.0014	0	79770	0
chr14_45644346_C_G	c.2389C>G	p.Pro797Ala	None	-0.354331	7.14	0.0101	0.038	Rare	0.0054	4	70538	0.0057	0	79770	0
chr14_45644346_C_T	c.2389C>T	p.Pro797Ser	None	-0.391685	7.172	0.0092	0.024	Rare	not found	1	70541	0.0014	0	79770	0
chr14_45644349_A_G	c.2392A>G	p.Arg798Gly	None	-0.246273	15.61	0.0556	0.027	Rare	0.0018	2	70540	0.0028	0	79770	0
chr14_45644352_A_G	c.2395A>G	p.Asn799Asp	None	-0.277171	22.9	0.0223	0.068	Rare	not found	1	70541	0.0014	0	79770	0
chr14_45644370_G_A	c.2413G>A	p.Ala805Thr	None	-0.294344	10.45	0.0421	0.04	Rare	not found	1	70541	0.0014	0	79770	0
chr14_45644380_C_A	c.2423C>A	p.Thr808Asn	None	-0.415044	0.156	0.0131	0.029	Rare	0.0009	3	70539	0.0043	0	79770	0
chr14_45644401_C_T	c.2444C>T	p.Ser815Leu	None	-0.298191	16.05	0.0219	0.044	Rare	0.0018	1	70541	0.0014	3	79767	0.0038
chr14_45644409_A_G	c.2452A>G	p.Ile818Val	None	-0.613241	0.797	0.0084	0.025	Rare	0.0162	8	70534	0.0113	8	79762	0.01
chr14_45644415_A_G	c.2458A>G	p.Asn820Asp	None	-0.424297	7.461	0.0093	0.02	Rare	0.0036	1	70541	0.0014	6	79764	0.0075
chr14_45644445_A_G	c.2488A>G	p.Ile830Val	MM1	-0.357916	0.026	0.0082	0.04	Rare	not found	0	70542	0	1	79769	0.0013
chr14_45644454_G_A	c.2497G>A	p.Asp833Asn	MM1	-0.267389	22.7	0.0137	0.08	Rare	0.0018	0	70542	0	3	79767	0.0038
chr14_45644458_A_C	c.2501A>C	p.Glu834Ala	MM1	-0.18423	20.7	0.0158	0.155	Rare	not found	0	70542	0	1	79769	0.0013
chr14_45644458_A_G	c.2501A>G	p.Glu834Gly	MM1	-0.233474	21.5	0.0449	0.13	Rare	0.0036	1	70541	0.0014	1	79769	0.0013
chr14_45644474_T_G	c.2517T>G	p.Ile839Met	MM1	-0.614948	13.91	0.0237	0.092	Rare	0.0009	0	70542	0	1	79769	0.0013
chr14_45644502_A_G	c.2545A>G	p.Lys849Glu	MM1	-0.272766	15.99	0.0144	0.041	Rare	not found	0	70542	0	1	79769	0.0013
chr14_45644504_A_C	c.2547A>C	p.Lys849Asn	MM1	-0.312004	20.7	0.0134	0.05	Rare	not found	1	70541	0.0014	0	79770	0
chr14_45644505_A_G	c.2548A>G	p.Ile850Val	MM1	-0.336031	5.205	0.0086	0.022	Rare	not found	1	70541	0.0014	0	79770	0
chr14_45644530_C_G	c.2573C>G	p.Ser858Cys	MM1	-0.277315	13.34	0.0122	0.038	Rare	not found	0	70542	0	2	79768	0.0025
chr14_45644532_A_G	c.2575A>G	p.Lys859Glu	MM1	-0.267723	9.464	0.0107	0.018	Rare	0.0029	0	70542	0	2	79768	0.0025
chr14_45644536_A_G	c.2579A>G	p.Glu860Gly	MM1	-0.299665	14.04	0.0096	0.027	Rare	not found	1	70541	0.0014	0	79770	0
chr14_45644539_T_A	c.2582T>A	p.Ile861Lys	MM1	-0.281475	14.08	0.0166	0.014	Rare	not found	1	70541	0.0014	2	79768	0.0025
chr14_45644543_A_T	c.2586A>T	p.Lys862Asn	MM1	-0.293473	11.38	0.0329	0.039	Rare	not found	1	70541	0.0014	0	79770	0
chr14_45644553_C_T	c.2596C>T	p.Leu866Phe	MM1	-0.424786	0.008	0.008	0.006	Rare	0.001	1	70541	0.0014	0	79770	0
chr14_45644560_A_T	c.2603A>T	p.Lys868Ile	MM1	-0.155337	16.04	0.0475	0.102	Rare	not found	1	70541	0.0014	1	79769	0.0013
chr14_45644574_G_A	c.2617G>A	p.Gly873Ser	MM1	-0.452871	0.108	0.0084	0.03	Rare	0.001	1	70541	0.0014	0	79770	0
chr14_45644575_G_C	c.2618G>C	p.Gly873Ala	MM1	-0.359838	0.014	0.0084	0.014	Rare	not found	1	70541	0.0014	0	79770	0
chr14_45644578_T_C	c.2621T>C	p.Ile874Thr	MM1	-0.423366	4.607	0.0692	0.036	Rare	0.001	1	70541	0.0014	2	79768	0.0025
chr14_45644581_T_C	c.2624T>C	p.Ile875Thr	MM1	-0.307749	2.018	0.018	0.015	Rare	not found	1	70541	0.0014	2	79768	0.0025
chr14_45644586_T_C	c.2629T>C	p.Ser877Pro	MM1	-0.272075	8.825	0.014	0.024	Rare	not found	1	70541	0.0014	0	79770	0
chr14_45644589_G_T	c.2632G>T	p.Val878Leu	MM1	-0.840792	2.558	0.0078	0.098	Common	11.73	8154	62388	11.5591	9254	69712	11.6009
chr14_45644594_T_A	c.2637T>A	p.Asp879Glu	MM1	-0.381023	0.173	0.0094	0.025	Rare	not found	0	70542	0	1	79769	0.0013
chr14_45644614_T_C	c.2657T>C	p.Val886Ala	MM1	-0.399189	5.274	0.0095	0.035	Rare	not found	0	70542	0	1	79769	0.0013
chr14_45644619_A_G	c.2662A>G	p.Asn888Asp	MM1	-0.414307	5.706	0.0095	0.032	Rare	0	0	70542	0	1	79769	0.0013
chr14_45644619_A_T	c.2662A>T	p.Asn888Tyr	MM1	-0.282106	9.24	0.0386	0.018	Rare	not found	1	70541	0.0014	0	79770	0
chr14_45644644_A_G	c.2687A>G	p.Asn896Ser	MM1	-0.402428	4.482	0.0095	0.041	Rare	not found	1	70541	0.0014	0	79770	0
chr14_45644650_A_G	c.2693A>G	p.Lys898Arg	MM1	-0.262709	12.33	0.0088	0.04	Rare	not found	1	70541	0.0014	0	79770	0
chr14_45644661_G_C	c.2704G>C	p.Asp902His	MM1	-0.216402	16.3	0.0265	0.08	Rare	not found	1	70541	0.0014	0	79770	0
chr14_45644671_A_T	c.2714A>T	p.Glu905Val	MM1	-0.22962	14.77	0.0132	0.028	Rare	0.0018	1	70541	0.0014	2	79768	0.0025
chr14_45644673_A_T	c.2716A>T	p.Ile906Phe	MM1	-0.431287	9.319	0.0162	0.033	Rare	0.0054	0	70542	0	4	79766	0.005
chr14_45644679_G_A	c.2722G>A	p.Ala908Thr	MM1	-0.371457	0.259	0.0138	0.029	Rare	not found	1	70541	0.0014	0	79770	0
chr14_45644688_A_C	c.2731A>C	p.Thr911Pro	MM1	-0.267048	0.702	0.0129	0.008	Rare	not found	0	70542	0	1	79769	0.0013
chr14_45644691_A_G	c.2734A>G	p.Ile912Val	MM1	-0.51874	0.001	0.0082	0.046	Rare	0.0027	2	70540	0.0028	3	79767	0.0038
chr14_45644692_T_G	c.2735T>G	p.Ile912Ser	MM1	-0.332687	5.73	0.052	0.015	Rare	not found	0	70542	0	1	79769	0.0013
chr14_45644706_A_G	c.2749A>G	p.Ile917Val	MM1	-0.76521	0.029	0.0082	0.009	Rare	0.0153	20	70522	0.0284	9	79761	0.0113
chr14_45644707_T_C	c.2750T>C	p.Ile917Thr	MM1	-0.309326	2.356	0.0193	0.012	Rare	0.0009	3	70539	0.0043	7	79763	0.0088
chr14_45644709_A_G	c.2752A>G	p.Lys918Glu	MM1	-0.39933	5.293	0.01	0.016	Rare	0.0045	1	70541	0.0014	4	79766	0.005
chr14_45644712_G_C	c.2755G>C	p.Glu919Gln	MM1	-0.412366	0.217	0.0083	0.029	Rare	not found	1	70541	0.0014	0	79770	0
chr14_45644715_C_T	c.2758C>T	p.Pro920Ser	MM1	-0.410711	4.804	0.0099	0.03	Rare	0.0045	1	70541	0.0014	2	79768	0.0025
chr14_45644716_C_T	c.2759C>T	p.Pro920Leu	MM1	-0.49635	10.58	0.0133	0.043	Rare	0.0009	2	70540	0.0028	0	79770	0
chr14_45644731_C_T	c.2774C>T	p.Thr925Ile	MM1	-0.350478	10.07	0.0211	0.013	Rare	not found	2	70540	0.0028	0	79770	0
chr14_45644748_A_G	c.2791A>G	p.Asn931Asp	MM1	-0.313431	10.36	0.0124	0.019	Rare	0.0018	1	70541	0.0014	1	79769	0.0013
chr14_45644790_G_C	c.2833G>C	p.Gly945Arg	MM1	0.056923	25.9	0.1207	0.183	Rare	not found	0	70542	0	1	79769	0.0013
chr14_45644791_G_A	c.2834G>A	p.Gly945Asp	MM1	0.04785	26.1	0.1186	0.262	Rare	not found	0	70542	0	2	79768	0.0025
chr14_45644794_A_G	c.2837A>G	p.Tyr946Cys	MM1	-0.02182	25.2	0.0901	0.161	Rare	0.0009	3	70539	0.0043	1	79769	0.0013
chr14_45644800_G_A	c.2843G>A	p.Ser948Asn	MM1	-0.227092	23.1	0.0675	0.046	Rare	not found	0	70542	0	1	79769	0.0013
chr14_45644804_C_G	c.2847C>G	p.Phe949Leu	MM1	-0.164966	18.89	0.0157	0.044	Rare	0.0009	0	70542	0	1	79769	0.0013
chr14_45644806_A_G	c.2849A>G	p.Asn950Ser	MM1	-0.546371	5.918	0.0079	0.064	Rare	0.0009	0	70542	0	2	79768	0.0025
chr14_45644816_A_C	c.2859A>C	p.Lys953Asn	MM1	-0.530989	22.9	0.0395	0.085	Common	0.1974	166	70376	0.2353	158	79598	0.1981
chr14_45644847_G_A	c.2890G>A	p.Glu964Lys	MM1	-0.252095	23.7	0.0482	0.131	Rare	0.0027	3	70539	0.0043	3	79767	0.0038
chr14_45644853_G_C	c.2896G>C	p.Glu966Gln	MM1	-0.13385	23.7	0.0149	0.155	Rare	not found	1	70541	0.0014	1	79769	0.0013
chr14_45644860_A_G	c.2903A>G	p.Tyr968Cys	None	-0.415264	2.069	0.0125	0.003	Rare	0.0027	2	70540	0.0028	4	79766	0.005
chr14_45644865_G_C	c.2908G>C	p.Val970Leu	None	-0.39909	5.226	0.009	0.027	Rare	not found	0	70542	0	1	79769	0.0013
chr14_45644887_A_G	c.2930A>G	p.Tyr977Cys	None	-0.268956	11.83	0.011	0.025	Rare	not found	1	70541	0.0014	0	79770	0
chr14_45644895_C_T	c.2938C>T	p.His980Tyr	None	-0.250108	10.78	0.0101	0.076	Rare	not found	1	70541	0.0014	0	79770	0
chr14_45644913_G_C	c.2956G>C	p.Val986Leu	None	-0.29796	11.46	0.0166	0.032	Rare	not found	1	70541	0.0014	0	79770	0
chr14_45644919_G_A	c.2962G>A	p.Ala988Thr	None	-0.22465	18.68	0.0093	0.037	Rare	not found	1	70541	0.0014	0	79770	0
chr14_45644926_T_C	c.2969T>C	p.Val990Ala	None	-0.084923	25.4	0.0405	0.06	Rare	not found	1	70541	0.0014	0	79770	0
chr14_45644937_T_G	c.2980T>G	p.Leu994Val	None	-0.067299	23.8	0.1081	0.119	Rare	not found	0	70542	0	1	79769	0.0013
chr14_45644953_C_T	c.2996C>T	p.Pro999Leu	None	-0.260451	25.1	0.089	0.207	Rare	0.0009	1	70541	0.0014	2	79768	0.0025
chr14_45644955_C_T	c.2998C>T	p.Pro1000Ser	None	-0.244577	12.78	0.0136	0.026	Rare	not found	0	70542	0	1	79769	0.0013
chr14_45644961_A_G	c.3004A>G	p.Ser1002Gly	None	-0.218614	16.74	0.0242	0.077	Rare	not found	0	70542	0	1	79769	0.0013
chr14_45644997_G_T	c.3040G>T	p.Gly1014Cys	None	-0.654553	11.7	0.0126	0.03	Rare	0	1	70541	0.0014	0	79770	0
chr14_45645001_C_G	c.3044C>G	p.Thr1015Ser	None	-0.428149	0.024	0.0081	0.02	Rare	0.0009	1	70541	0.0014	0	79770	0
chr14_45645003_G_A	c.3046G>A	p.Ala1016Thr	None	-0.396623	0.502	0.0092	0.013	Rare	not found	0	70542	0	1	79769	0.0013
chr14_45645006_C_T	c.3049C>T	p.Leu1017Phe	None	-0.355456	3.446	0.0106	0.011	Rare	0.0009	2	70540	0.0028	2	79768	0.0025
chr14_45645021_T_C	c.3064T>C	p.Phe1022Leu	None	-0.284086	8.115	0.01	0.03	Rare	0.0009	0	70542	0	1	79769	0.0013
chr14_45645022_T_C	c.3065T>C	p.Phe1022Ser	None	-0.411598	0.833	0.011	0.02	Rare	not found	0	70542	0	1	79769	0.0013
chr14_45645030_T_C	c.3073T>C	p.Cys1025Arg	None	-0.275454	4.562	0.0604	0.026	Rare	not found	1	70541	0.0014	0	79770	0
chr14_45645040_A_G	c.3083A>G	p.His1028Arg	None	-0.387474	8.962	0.0151	0.026	Rare	not found	0	70542	0	1	79769	0.0013
chr14_45645046_G_A	c.3089G>A	p.Arg1030Gln	None	-0.353999	5.44	0.0079	0.034	Rare	not found	1	70541	0.0014	0	79770	0
chr14_45645061_C_A	c.3104C>A	p.Thr1035Asn	None	-0.317811	0.777	0.0242	0.003	Rare	not found	0	70542	0	1	79769	0.0013
chr14_45645063_T_G	c.3106T>G	p.Cys1036Gly	None	-0.229105	7.814	0.0737	0.012	Rare	not found	0	70542	0	1	79769	0.0013
chr14_45645101_T_G	c.3144T>G	p.Asn1048Lys	None	-0.398069	16.18	0.0101	0.067	Rare	not found	0	70542	0	1	79769	0.0013
chr14_45645106_A_T	c.3149A>T	p.Glu1050Val	None	-0.141474	23.9	0.0271	0.068	Rare	not found	0	70542	0	1	79769	0.0013
chr14_45645132_T_C	c.3175T>C	p.Tyr1059His	None	-0.362775	5.614	0.0083	0.094	Rare	0.0009	2	70540	0.0028	0	79770	0
chr14_45645133_A_T	c.3176A>T	p.Tyr1059Phe	None	-0.272044	6.168	0.0098	0.051	Rare	not found	0	70542	0	1	79769	0.0013
chr14_45645139_C_G	c.3182C>G	p.Ser1061Cys	None	-0.169749	17.18	0.016	0.039	Rare	not found	0	70542	0	1	79769	0.0013
chr14_45645147_A_C	c.3190A>C	p.Ser1064Arg	None	-0.297497	3.584	0.0233	0.021	Rare	0.0009	0	70542	0	1	79769	0.0013
chr14_45645163_T_C	c.3206T>C	p.Ile1069Thr	None	-0.361622	0.029	0.0084	0.015	Rare	not found	1	70541	0.0014	0	79770	0
chr14_45645169_A_G	c.3212A>G	p.Asn1071Ser	None	-0.371257	4.953	0.0105	0.044	Rare	not found	1	70541	0.0014	0	79770	0
chr14_45645178_T_A	c.3221T>A	p.Ile1074Asn	None	-0.226908	17.64	0.1277	0.038	Rare	0.0009	1	70541	0.0014	0	79770	0
chr14_45645181_C_T	c.3224C>T	p.Ser1075Phe	None	-0.237635	0.97	0.0189	0.214	Rare	not found	2	70540	0.0028	0	79770	0
chr14_45645189_C_G	c.3232C>G	p.Pro1078Ala	None	-0.226162	0.155	0.0147	0.054	Rare	not found	1	70541	0.0014	0	79770	0
chr14_45645195_C_G	c.3238C>G	p.Leu1080Val	None	-0.293996	0.469	0.0109	0.024	Rare	not found	1	70541	0.0014	2	79768	0.0025
chr14_45645204_T_C	c.3247T>C	p.Cys1083Arg	None	-0.253708	0.073	0.0401	0.026	Rare	not found	1	70541	0.0014	0	79770	0
chr14_45645214_A_G	c.3257A>G	p.His1086Arg	None	-0.300873	11.37	0.0083	0.118	Rare	not found	0	70542	0	1	79769	0.0013
chr14_45645218_A_T	c.3261A>T	p.Lys1087Asn	None	-0.310803	10.33	0.0629	0.038	Rare	not found	1	70541	0.0014	0	79770	0
chr14_45645228_A_C	c.3271A>C	p.Asn1091His	None	-0.296822	16.57	0.0183	0.091	Rare	not found	0	70542	0	1	79769	0.0013
chr14_45645250_A_G	c.3293A>G	p.Asn1098Ser	None	-0.453903	3.056	0.0098	0.028	Rare	0.0009	0	70542	0	1	79769	0.0013
chr14_45645253_G_A	c.3296G>A	p.Arg1099His	None	-0.622998	5.343	0.0084	0.067	Rare	0.0352	33	70509	0.0468	32	79738	0.0401
chr14_45645265_A_G	c.3308A>G	p.His1103Arg	None	-0.262557	3.558	0.0099	0.023	Rare	not found	0	70542	0	1	79769	0.0013
chr14_45645270_A_C	c.3313A>C	p.Ser1105Arg	None	-0.236958	8.728	0.0174	0.037	Rare	not found	0	70542	0	1	79769	0.0013
chr14_45645270_A_G	c.3313A>G	p.Ser1105Gly	None	-0.340059	2.051	0.0079	0.037	Rare	0.0009	2	70540	0.0028	1	79769	0.0013
chr14_45645296_G_C	c.3339G>C	p.Glu1113Asp	None	-0.314077	1.608	0.0181	0.029	Rare	not found	0	70542	0	1	79769	0.0013
chr14_45645304_A_G	c.3347A>G	p.His1116Arg	None	-0.36478	0.159	0.0093	0.027	Rare	0.0009	1	70541	0.0014	0	79770	0
chr14_45645309_G_A	c.3352G>A	p.Val1118Ile	None	-0.40397	0.328	0.0082	0	Rare	not found	0	70542	0	1	79769	0.0013
chr14_45645320_T_G	c.3363T>G	p.Ser1121Arg	None	-0.265194	9.938	0.0151	0.056	Rare	0.0009	3	70539	0.0043	0	79770	0
chr14_45645330_G_T	c.3373G>T	p.Val1125Leu	None	-0.323666	5.912	0.0132	0.021	Rare	not found	0	70542	0	1	79769	0.0013
chr14_45645340_C_A	c.3383C>A	p.Thr1128Asn	None	-0.315042	7.246	0.0312	0.031	Rare	not found	0	70542	0	2	79768	0.0025
chr14_45645364_T_C	c.3407T>C	p.Leu1136Ser	None	-0.121087	24.8	0.1338	0.223	Rare	0.0063	9	70533	0.0128	6	79764	0.0075
chr14_45645384_G_C	c.3427G>C	p.Glu1143Gln	None	-0.218721	19.88	0.0101	0.049	Rare	not found	1	70541	0.0014	0	79770	0
chr14_45645394_A_T	c.3437A>T	p.Asp1146Val	None	-0.131029	17.24	0.0434	0.112	Rare	not found	0	70542	0	1	79769	0.0013
chr14_45645409_C_A	c.3452C>A	p.Pro1151His	None	-0.206214	15.19	0.0551	0.067	Rare	not found	0	70542	0	1	79769	0.0013
chr14_45645409_C_T	c.3452C>T	p.Pro1151Leu	None	-0.217749	15.6	0.0905	0.047	Rare	not found	1	70541	0.0014	2	79768	0.0025
chr14_45645418_G_A	c.3461G>A	p.Ser1154Asn	None	-0.369158	6.765	0.0085	0.018	Rare	not found	0	70542	0	1	79769	0.0013
chr14_45645420_A_G	c.3463A>G	p.Lys1155Glu	None	-0.278543	8.161	0.0123	0.02	Rare	not found	0	70542	0	1	79769	0.0013
chr14_45645424_G_A	c.3467G>A	p.Ser1156Asn	None	-0.340574	1.03	0.0093	0.024	Rare	not found	1	70541	0.0014	0	79770	0
chr14_45645426_G_A	c.3469G>A	p.Glu1157Lys	None	-0.445447	5.731	0.008	0.05	Rare	0.0027	2	70540	0.0028	5	79765	0.0063
chr14_45645433_T_C	c.3476T>C	p.Leu1159Ser	None	-0.262782	1.84	0.0103	0.031	Rare	not found	0	70542	0	1	79769	0.0013
chr14_45645436_C_A	c.3479C>A	p.Pro1160His	None	-0.384905	0.267	0.0083	0.02	Rare	0	0	70542	0	1	79769	0.0013
chr14_45645457_T_C	c.3500T>C	p.Ile1167Thr	None	-0.317398	5.486	0.0097	0.045	Rare	not found	0	70542	0	2	79768	0.0025
chr14_45645462_G_A	c.3505G>A	p.Glu1169Lys	None	-0.160711	15.01	0.0109	0.069	Rare	not found	0	70542	0	1	79769	0.0013
chr14_45645466_C_T	c.3509C>T	p.Thr1170Met	None	-0.417545	0.003	0.0079	0.007	Rare	0.0009	0	70542	0	1	79769	0.0013
chr14_45645471_C_G	c.3514C>G	p.Leu1172Val	None	-0.326295	2.816	0.0149	0.023	Rare	0	0	70542	0	1	79769	0.0013
chr14_45645481_A_C	c.3524A>C	p.Gln1175Pro	None	-0.146791	16.09	0.0143	0.16	Rare	not found	1	70541	0.0014	0	79770	0
chr14_45645481_A_G	c.3524A>G	p.Gln1175Arg	None	-0.226925	15.48	0.0108	0.099	Rare	0.0009	1	70541	0.0014	0	79770	0
chr14_45645506_G_T	c.3549G>T	p.Leu1183Phe	None	-0.142105	21.3	0.0212	0.063	Rare	not found	0	70542	0	1	79769	0.0013
chr14_45645507_T_G	c.3550T>G	p.Leu1184Val	None	-0.236442	12.73	0.0109	0.043	Rare	not found	0	70542	0	1	79769	0.0013
chr14_45645532_A_T	c.3575A>T	p.Asp1192Val	None	-0.003047	15.68	0.0433	0.113	Rare	not found	0	70542	0	1	79769	0.0013
chr14_45645552_A_C	c.3595A>C	p.Asn1199His	None	-0.273873	15.47	0.0118	0.099	Rare	not found	1	70541	0.0014	2	79768	0.0025
chr14_45645567_C_T	c.3610C>T	p.Arg1204Cys	None	-0.242895	14.52	0.0226	0.069	Rare	0.0027	1	70541	0.0014	4	79766	0.005
chr14_45645570_G_A	c.3613G>A	p.Asp1205Asn	None	-0.328946	11.46	0.0083	0.018	Rare	not found	0	70542	0	1	79769	0.0013
chr14_45645582_G_A	c.3625G>A	p.Val1209Ile	None	-0.406048	0.004	0.0081	0.017	Rare	0.0018	0	70542	0	2	79768	0.0025
chr14_45645600_A_G	c.3643A>G	p.Lys1215Glu	None	-0.208021	13.11	0.0698	0.078	Rare	not found	1	70541	0.0014	0	79770	0
chr14_45645611_G_C	c.3654G>C	p.Glu1218Asp	MM2	-0.326881	0.237	0.0105	0.02	Rare	not found	0	70542	0	1	79769	0.0013
chr14_45645615_A_T	c.3658A>T	p.Ile1220Phe	MM2	-0.368797	5.734	0.0098	0.026	Rare	0.0072	4	70538	0.0057	1	79769	0.0013
chr14_45645616_T_G	c.3659T>G	p.Ile1220Ser	MM2	-0.239744	1.953	0.0119	0.053	Rare	not found	1	70541	0.0014	0	79770	0
chr14_45645618_T_C	c.3661T>C	p.Phe1221Leu	MM2	-0.186046	13.71	0.0129	0.063	Rare	not found	0	70542	0	1	79769	0.0013
chr14_45645619_T_C	c.3662T>C	p.Phe1221Ser	MM2	0.010295	22.3	0.0854	0.182	Rare	not found	1	70541	0.0014	0	79770	0
chr14_45645627_T_C	c.3670T>C	p.Ser1224Pro	MM2	0.083554	25.5	0.2176	0.113	Rare	not found	1	70541	0.0014	0	79770	0
chr14_45645630_A_G	c.3673A>G	p.Arg1225Gly	MM2	-0.205127	14.81	0.0087	0.065	Rare	0.0018	0	70542	0	1	79769	0.0013
chr14_45645633_G_A	c.3676G>A	p.Asp1226Asn	MM2	-0.239108	22.6	0.0293	0.08	Rare	not found	0	70542	0	2	79768	0.0025
chr14_45645661_G_T	c.3704G>T	p.Gly1235Val	MM2	0.112006	26.3	0.2737	0.435	Rare	0.0036	4	70538	0.0057	7	79763	0.0088
chr14_45645681_G_C	c.3724G>C	p.Asp1242His	MM2	-0.095961	24.1	0.0459	0.185	Rare	not found	0	70542	0	2	79768	0.0025
chr14_45645688_A_G	c.3731A>G	p.Glu1244Gly	MM2	-0.334284	17.52	0.0157	0.113	Rare	0.0018	2	70540	0.0028	1	79769	0.0013
chr14_45645700_A_G	c.3743A>G	p.His1248Arg	MM2	-0.265884	7.14	0.0107	0.072	Rare	not found	1	70541	0.0014	0	79770	0
chr14_45645702_A_G	c.3745A>G	p.Thr1249Ala	MM2	-0.328882	0.08	0.0082	0.027	Rare	not found	0	70542	0	1	79769	0.0013
chr14_45645702_A_T	c.3745A>T	p.Thr1249Ser	MM2	-0.374286	0.695	0.0084	0.022	Rare	not found	1	70541	0.0014	0	79770	0
chr14_45645715_A_G	c.3758A>G	p.Asn1253Ser	None	-0.730606	0.084	0.0083	0.029	Common	3.094	2391	68151	3.3895	2726	76801	3.4173
chr14_45645717_A_G	c.3760A>G	p.Arg1254Gly	None	-0.237232	9.501	0.0138	0.063	Rare	not found	0	70542	0	2	79768	0.0025
chr14_45645724_T_G	c.3767T>G	p.Leu1256Arg	None	-0.201156	14.81	0.0738	0.085	Rare	not found	1	70541	0.0014	0	79770	0
chr14_45645736_A_G	c.3779A>G	p.Tyr1260Cys	None	-0.334843	13.88	0.0373	0.076	Rare	0.0009	0	70542	0	1	79769	0.0013
chr14_45645736_A_T	c.3779A>T	p.Tyr1260Phe	None	-0.275469	9.871	0.01	0.069	Rare	not found	0	70542	0	1	79769	0.0013
chr14_45645759_G_A	c.3802G>A	p.Glu1268Lys	None	-0.18463	1.904	0.0301	0.041	Rare	not found	1	70541	0.0014	0	79770	0
chr14_45645771_G_T	c.3814G>T	p.Ala1272Ser	None	-0.246353	7.068	0.0096	0.068	Rare	not found	0	70542	0	1	79769	0.0013
chr14_45645784_C_T	c.3827C>T	p.Ser1276Leu	None	-0.446552	7.691	0.0292	0.044	Rare	0.0064	9	70533	0.0128	13	79757	0.0163
chr14_45645799_T_C	c.3842T>C	p.Ile1281Thr	None	-0.261962	0.403	0.0109	0.021	Rare	not found	1	70541	0.0014	0	79770	0
chr14_45645811_A_G	c.3854A>G	p.His1285Arg	None	-0.221211	8.342	0.0154	0.035	Rare	0.0018	1	70541	0.0014	1	79769	0.0013
chr14_45645820_A_G	c.3863A>G	p.Asn1288Ser	None	-0.726166	1.763	0.0084	0.073	Rare	0.0145	14	70528	0.0198	12	79758	0.015
chr14_45645826_C_T	c.3869C>T	p.Thr1290Ile	None	-0.365243	0.003	0.0194	0.015	Rare	0.0045	1	70541	0.0014	0	79770	0
chr14_45645834_A_G	c.3877A>G	p.Thr1293Ala	None	-0.258288	1.923	0.0095	0.019	Rare	not found	1	70541	0.0014	0	79770	0
chr14_45645838_T_A	c.3881T>A	p.Val1294Asp	None	-0.17034	5.122	0.0532	0.136	Rare	not found	0	70542	0	1	79769	0.0013
chr14_45645841_T_C	c.3884T>C	p.Ile1295Thr	None	-0.277048	3.04	0.0093	0.089	Rare	not found	1	70541	0.0014	0	79770	0
chr14_45645852_A_G	c.3895A>G	p.Asn1299Asp	None	-0.377109	14.6	0.0167	0.048	Rare	not found	0	70542	0	1	79769	0.0013
chr14_45645853_A_C	c.3896A>C	p.Asn1299Thr	None	-0.373287	8.259	0.0093	0.012	Rare	not found	0	70542	0	1	79769	0.0013
chr14_45645855_G_A	c.3898G>A	p.Glu1300Lys	None	-0.26441	6.483	0.0274	0.029	Rare	0.0018	1	70541	0.0014	3	79767	0.0038
chr14_45645856_A_G	c.3899A>G	p.Glu1300Gly	None	-0.207578	14.23	0.0323	0.043	Rare	not found	1	70541	0.0014	0	79770	0
chr14_45645859_A_G	c.3902A>G	p.Asp1301Gly	None	-0.159671	14	0.0221	0.046	Rare	not found	0	70542	0	1	79769	0.0013
chr14_45645859_A_T	c.3902A>T	p.Asp1301Val	None	-0.104298	16.7	0.0667	0.126	Rare	not found	1	70541	0.0014	2	79768	0.0025
chr14_45645862_T_C	c.3905T>C	p.Met1302Thr	None	-0.299436	0.459	0.0083	0.012	Rare	not found	0	70542	0	1	79769	0.0013
chr14_45645865_A_G	c.3908A>G	p.Gln1303Arg	None	-0.320354	1.074	0.0093	0.021	Rare	not found	0	70542	0	1	79769	0.0013
chr14_45645868_A_G	c.3911A>G	p.Asn1304Ser	None	-0.486996	0.009	0.0084	0.021	Rare	0.0027	0	70542	0	1	79769	0.0013
chr14_45645877_A_G	c.3920A>G	p.Tyr1307Cys	None	-0.590739	0.289	0.0087	0.031	Rare	0.0027	1	70541	0.0014	5	79765	0.0063
chr14_45645887_G_C	c.3930G>C	p.Leu1310Phe	None	-0.318119	0.01	0.0084	0.032	Rare	not found	0	70542	0	1	79769	0.0013
chr14_45645892_T_C	c.3935T>C	p.Leu1312Pro	None	-0.425942	0.658	0.0299	0.055	Rare	0.0072	7	70535	0.0099	7	79763	0.0088
chr14_45645898_C_T	c.3941C>T	p.Ala1314Val	None	-0.331574	6.829	0.0132	0.093	Rare	0	1	70541	0.0014	1	79769	0.0013
chr14_45645913_A_G	c.3956A>G	p.Glu1319Gly	None	-0.203686	21.5	0.0162	0.09	Rare	0.0009	0	70542	0	1	79769	0.0013
chr14_45645928_G_A	c.3971G>A	p.Gly1324Asp	None	-0.158543	17.63	0.0586	0.112	Rare	not found	0	70542	0	1	79769	0.0013
chr14_45645934_C_T	c.3977C>T	p.Ser1326Phe	None	-0.127887	23.2	0.0316	0.084	Rare	not found	0	70542	0	1	79769	0.0013
chr14_45645943_C_T	c.3986C>T	p.Ser1329Phe	None	-0.19531	16.97	0.016	0.078	Rare	not found	0	70542	0	1	79769	0.0013
chr14_45645948_C_A	c.3991C>A	p.Pro1331Thr	None	-0.06623	24.2	0.1022	0.2	Rare	not found	0	70542	0	1	79769	0.0013
chr14_45645949_C_T	c.3992C>T	p.Pro1331Leu	None	-0.308796	18.45	0.1479	0.165	Rare	0.0172	13	70529	0.0184	22	79748	0.0276
chr14_45645955_A_C	c.3998A>C	p.Gln1333Pro	None	-0.435662	5.42	0.0264	0.091	Rare	0.023	11	70531	0.0156	11	79759	0.0138
chr14_45645975_C_T	c.4018C>T	p.Pro1340Ser	None	-0.110452	24.1	0.1056	0.212	Rare	not found	1	70541	0.0014	2	79768	0.0025
chr14_45645981_T_C	c.4024T>C	p.Ser1342Pro	None	-0.106592	8.199	0.0106	0.019	Rare	not found	0	70542	0	1	79769	0.0013
chr14_45645982_C_G	c.4025C>G	p.Ser1342Cys	None	-0.233259	9.842	0.01	0.058	Rare	not found	1	70541	0.0014	0	79770	0
chr14_45645994_C_T	c.4037C>T	p.Thr1346Ile	None	-0.265738	10.5	0.0107	0.074	Rare	not found	1	70541	0.0014	0	79770	0
chr14_45646009_C_A	c.4052C>A	p.Ser1351Tyr	None	-0.175082	13.29	0.0141	0.067	Rare	not found	0	70542	0	2	79768	0.0025
chr14_45646030_T_C	c.4073T>C	p.Leu1358Pro	None	-0.2499	6.045	0.0127	0.035	Rare	not found	1	70541	0.0014	1	79769	0.0013
chr14_45646033_A_G	c.4076A>G	p.Lys1359Arg	None	-0.330988	8.648	0.0338	0.031	Rare	not found	1	70541	0.0014	1	79769	0.0013
chr14_45646041_G_A	c.4084G>A	p.Asp1362Asn	None	-0.405249	16.36	0.0207	0.041	Rare	0.0136	7	70535	0.0099	21	79749	0.0263
chr14_45646062_A_G	c.4105A>G	p.Asn1369Asp	None	-0.298831	11.19	0.0097	0.061	Rare	not found	1	70541	0.0014	1	79769	0.0013
chr14_45646064_C_A	c.4107C>A	p.Asn1369Lys	None	-0.242378	6.146	0.0158	0.07	Rare	0.0009	1	70541	0.0014	0	79770	0
chr14_45646083_G_A	c.4126G>A	p.Ala1376Thr	None	-0.440258	8.741	0.0084	0.036	Rare	0.0018	5	70537	0.0071	11	79759	0.0138
chr14_45646095_A_G	c.4138A>G	p.Thr1380Ala	None	-0.240582	17.24	0.0106	0.035	Rare	not found	0	70542	0	1	79769	0.0013
chr14_45646103_T_A	c.4146T>A	p.Asp1382Glu	None	-0.288782	14.98	0.0095	0.033	Rare	not found	0	70542	0	1	79769	0.0013
chr14_45646105_A_T	c.4148A>T	p.Tyr1383Phe	None	-0.277171	11.62	0.0085	0.023	Rare	not found	1	70541	0.0014	0	79770	0
chr14_45646119_C_G	c.4162C>G	p.Leu1388Val	None	-0.334413	8.437	0.0084	0.05	Rare	not found	1	70541	0.0014	0	79770	0
chr14_45646120_T_C	c.4163T>C	p.Leu1388Pro	None	-0.191171	13.27	0.0148	0.058	Rare	not found	0	70542	0	1	79769	0.0013
chr14_45646146_A_G	c.4189A>G	p.Met1397Val	None	-0.460505	2.658	0.0084	0.04	Rare	0.0028	1	70541	0.0014	2	79768	0.0025
chr14_45646150_A_G	c.4193A>G	p.Tyr1398Cys	None	-0.396756	0.135	0.0349	0.056	Rare	0	2	70540	0.0028	1	79769	0.0013
chr14_45646177_A_G	c.4220A>G	p.Glu1407Gly	None	-0.40639	14.01	0.0091	0.063	Rare	0	0	70542	0	1	79769	0.0013
chr14_45650633_A_T	c.4223A>T	p.Asp1408Val	None	-0.186431	13.38	0.0139	0.163	Rare	0.0009	0	70542	0	1	79769	0.0013
chr14_45650635_G_A	c.4225G>A	p.Gly1409Arg	None	-0.205932	19.26	0.0247	0.139	Rare	0.0009	1	70541	0.0014	0	79770	0
chr14_45650639_A_G	c.4229A>G	p.Gln1410Arg	None	-0.292901	10.81	0.07	0.069	Rare	not found	1	70541	0.0014	0	79770	0
chr14_45650641_T_A	c.4231T>A	p.Leu1411Ile	None	-0.232713	22.6	0.0141	0.122	Rare	not found	0	70542	0	1	79769	0.0013
chr14_45650647_A_G	c.4237A>G	p.Thr1413Ala	None	-0.27114	12.04	0.0137	0.031	Rare	not found	1	70541	0.0014	0	79770	0
chr14_45650650_A_G	c.4240A>G	p.Ser1414Gly	None	-0.173338	22.2	0.026	0.061	Rare	not found	0	70542	0	1	79769	0.0013
chr14_45650653_A_G	c.4243A>G	p.Asn1415Asp	None	-0.33816	14.04	0.0226	0.053	Rare	not found	0	70542	0	1	79769	0.0013
chr14_45650656_G_A	c.4246G>A	p.Glu1416Lys	None	0.01548	23.9	0.0786	0.185	Rare	0.0009	0	70542	0	1	79769	0.0013
chr14_45650663_A_G	c.4253A>G	p.Glu1418Gly	None	-0.037311	26.2	0.1149	0.237	Rare	not found	1	70541	0.0014	0	79770	0
chr14_45650665_G_A	c.4255G>A	p.Asp1419Asn	None	-0.18825	22.3	0.0134	0.049	Rare	not found	1	70541	0.0014	0	79770	0
chr14_45650671_G_A	c.4261G>A	p.Glu1421Lys	None	-0.162889	19.57	0.0321	0.073	Rare	not found	1	70541	0.0014	0	79770	0
chr14_45650674_A_G	c.4264A>G	p.Ile1422Val	None	-0.264845	13.9	0.0096	0.046	Rare	0.0009	2	70540	0.0028	0	79770	0
chr14_45650675_T_C	c.4265T>C	p.Ile1422Thr	None	-0.089415	22.5	0.0887	0.108	Rare	not found	0	70542	0	2	79768	0.0025
chr14_45650678_T_A	c.4268T>A	p.Phe1423Tyr	None	-0.118521	22.6	0.0122	0.088	Rare	not found	0	70542	0	1	79769	0.0013
chr14_45650681_G_T	c.4271G>T	p.Arg1424Leu	None	-0.258758	9.701	0.0097	0.075	Rare	not found	1	70541	0.0014	0	79770	0
chr14_45650683_A_G	c.4273A>G	p.Arg1425Gly	None	-0.068275	23.7	0.0996	0.098	Rare	not found	0	70542	0	2	79768	0.0025
chr14_45650686_A_C	c.4276A>C	p.Lys1426Gln	None	-0.14616	24.2	0.0171	0.1	Rare	not found	0	70542	0	1	79769	0.0013
chr14_45650686_A_G	c.4276A>G	p.Lys1426Glu	None	-0.113519	24.2	0.0509	0.105	Rare	not found	0	70542	0	1	79769	0.0013
chr14_45650693_A_T	c.4283A>T	p.Lys1428Ile	None	-0.109562	23.1	0.0537	0.16	Rare	not found	0	70542	0	2	79768	0.0025
chr14_45650695_A_G	c.4285A>G	p.Arg1429Gly	None	-0.16387	22.7	0.0098	0.093	Rare	not found	0	70542	0	1	79769	0.0013
chr14_45650698_G_C	c.4288G>C	p.Ala1430Pro	None	-0.28328	10.77	0.0097	0.026	Rare	not found	0	70542	0	1	79769	0.0013
chr14_45650708_A_G	c.4298A>G	p.Asn1433Ser	None	-0.266284	24.6	0.0461	0.108	Rare	not found	0	70542	0	3	79767	0.0038
chr14_45650719_T_A	c.4309T>A	p.Ser1437Thr	None	-0.110187	25.4	0.1261	0.101	Rare	not found	1	70541	0.0014	0	79770	0
chr14_45650841_A_G	c.4319A>G	p.Asp1440Gly	None	-0.175412	23	0.0152	0.054	Rare	not found	1	70541	0.0014	0	79770	0
chr14_45650844_A_C	c.4322A>C	p.Gln1441Pro	None	-0.182299	18.74	0.0481	0.084	Rare	not found	0	70542	0	2	79768	0.0025
chr14_45650849_A_G	c.4327A>G	p.Asn1443Asp	None	-0.306239	20.4	0.0123	0.053	Rare	not found	0	70542	0	1	79769	0.0013
chr14_45650858_G_A	c.4336G>A	p.Val1446Ile	None	-0.310215	15.95	0.0095	0.054	Rare	0.0018	1	70541	0.0014	3	79767	0.0038
chr14_45650858_G_C	c.4336G>C	p.Val1446Leu	None	-0.244677	16.27	0.0108	0.053	Rare	not found	0	70542	0	1	79769	0.0013
chr14_45650865_C_G	c.4343C>G	p.Ser1448Cys	None	-0.045742	24.7	0.0955	0.21	Rare	not found	0	70542	0	1	79769	0.0013
chr14_45650865_C_T	c.4343C>T	p.Ser1448Phe	None	-0.098628	27.4	0.1948	0.198	Rare	0.0009	0	70542	0	1	79769	0.0013
chr14_45650868_C_T	c.4346C>T	p.Pro1449Leu	None	-0.021135	27.3	0.1527	0.229	Rare	0.0009	0	70542	0	1	79769	0.0013
chr14_45650874_A_G	c.4352A>G	p.His1451Arg	None	-0.461818	15.75	0.0126	0.064	Rare	0	2	70540	0.0028	3	79767	0.0038
chr14_45650888_C_T	c.4366C>T	p.Arg1456Cys	None	-0.434876	22.2	0.0297	0.076	Rare	0.0469	31	70511	0.0439	43	79727	0.0539
chr14_45650889_G_A	c.4367G>A	p.Arg1456His	None	-0.378028	21.4	0.0144	0.018	Rare	0.009	19	70523	0.0269	12	79758	0.015
chr14_45650889_G_T	c.4367G>T	p.Arg1456Leu	None	-0.34195	22.9	0.0648	0.07	Rare	0.0018	1	70541	0.0014	2	79768	0.0025
chr14_45650892_G_T	c.4370G>T	p.Arg1457Ile	None	-0.013942	26.9	0.1062	0.146	Rare	not found	0	70542	0	1	79769	0.0013
chr14_45650900_A_G	c.4378A>G	p.Ile1460Val	None	-0.816137	5.347	0.0082	0.014	Common	10.34	7255	63287	10.2847	8294	70712	10.3974
chr14_45652986_T_C	c.4396T>C	p.Ser1466Pro	None	-0.177061	23.6	0.0721	0.219	Rare	0	1	70541	0.0014	0	79770	0
chr14_45652990_C_G	c.4400C>G	p.Ser1467Cys	None	-0.023441	26.7	0.1433	0.229	Rare	not found	2	70540	0.0028	0	79770	0
chr14_45652990_C_T	c.4400C>T	p.Ser1467Phe	None	-0.007914	27.5	0.0645	0.209	Rare	not found	0	70542	0	1	79769	0.0013
chr14_45652993_G_A	c.4403G>A	p.Ser1468Asn	None	-0.155317	23	0.0358	0.123	Rare	not found	0	70542	0	1	79769	0.0013
chr14_45653014_C_G	c.4424C>G	p.Pro1475Arg	None	-0.27301	1.354	0.0109	0.045	Rare	0.0009	1	70541	0.0014	0	79770	0
chr14_45653016_A_G	c.4426A>G	p.Lys1476Glu	None	-0.22704	8.755	0.0182	0.048	Rare	not found	0	70542	0	1	79769	0.0013
chr14_45653017_A_G	c.4427A>G	p.Lys1476Arg	None	-0.367616	9.407	0.0085	0.015	Rare	not found	1	70541	0.0014	0	79770	0
chr14_45653019_C_A	c.4429C>A	p.Pro1477Thr	None	-0.301992	5.991	0.0091	0.09	Rare	not found	3	70539	0.0043	2	79768	0.0025
chr14_45653023_G_A	c.4433G>A	p.Cys1478Tyr	None	-0.375039	0.178	0.0102	0.055	Rare	0.0045	6	70536	0.0085	5	79765	0.0063
chr14_45653029_A_G	c.4439A>G	p.Gln1480Arg	None	-0.366204	9.858	0.011	0.052	Rare	0.0045	4	70538	0.0057	3	79767	0.0038
chr14_45653043_A_C	c.4453A>C	p.Lys1485Gln	MM3	-0.283399	8.704	0.0086	0.033	Rare	not found	0	70542	0	1	79769	0.0013
chr14_45653055_G_A	c.4465G>A	p.Gly1489Arg	MM3	-0.373136	13.03	0.0083	0.143	Rare	0.0027	3	70539	0.0043	7	79763	0.0088
chr14_45653070_G_A	c.4480G>A	p.Gly1494Ser	MM3	-0.240329	9.628	0.0103	0.024	Rare	not found	1	70541	0.0014	0	79770	0
chr14_45653070_G_C	c.4480G>C	p.Gly1494Arg	MM3	-0.177702	14.69	0.0243	0.067	Rare	not found	0	70542	0	1	79769	0.0013
chr14_45653070_G_T	c.4480G>T	p.Gly1494Cys	MM3	-0.168434	18.27	0.0618	0.073	Rare	0.0009	4	70538	0.0057	1	79769	0.0013
chr14_45653073_A_G	c.4483A>G	p.Ile1495Val	MM3	-0.479173	1.947	0.0085	0.034	Rare	0.0045	0	70542	0	1	79769	0.0013
chr14_45653079_G_A	c.4489G>A	p.Val1497Ile	MM3	-0.306227	8.795	0.0086	0.021	Rare	not found	0	70542	0	3	79767	0.0038
chr14_45653080_T_C	c.4490T>C	p.Val1497Ala	MM3	-0.312288	10.85	0.0106	0.007	Rare	not found	0	70542	0	1	79769	0.0013
chr14_45654427_C_G	c.4523C>G	p.Ala1508Gly	MM3	-0.328703	21.1	0.0124	0.165	Rare	0.0009	8	70534	0.0113	0	79770	0
chr14_45654431_G_T	c.4527G>T	p.Arg1509Ser	MM3	0.132692	24.9	0.1109	0.49	Rare	not found	0	70542	0	2	79768	0.0025
chr14_45654435_T_C	c.4531T>C	p.Phe1511Leu	MM3	0.079147	29.6	0.2967	0.415	Rare	not found	1	70541	0.0014	0	79770	0
chr14_45654440_A_T	c.4536A>T	p.Leu1512Phe	MM3	-0.064751	23.9	0.0218	0.329	Rare	not found	1	70541	0.0014	0	79770	0
chr14_45654447_G_A	c.4543G>A	p.Glu1515Lys	MM3	0.044784	24.2	0.0881	0.433	Rare	not found	1	70541	0.0014	0	79770	0
chr14_45654449_A_T	c.4545A>T	p.Glu1515Asp	MM3	-0.069521	24	0.0517	0.36	Rare	not found	1	70541	0.0014	0	79770	0
chr14_45654460_C_G	c.4556C>G	p.Ser1519Cys	MM3	0.0597	25.6	0.1071	0.451	Rare	0.0018	1	70541	0.0014	0	79770	0
chr14_45654467_A_C	c.4563A>C	p.Glu1521Asp	MM3	-0.472658	14.09	0.0104	0.255	Rare	0	1	70541	0.0014	0	79770	0
chr14_45654469_A_G	c.4565A>G	p.Asp1522Gly	MM3	-0.166328	14.31	0.0103	0.339	Rare	0	0	70542	0	2	79768	0.0025
chr14_45654471_G_A	c.4567G>A	p.Ala1523Thr	MM3	-0.052904	22	0.0599	0.323	Rare	not found	1	70541	0.0014	0	79770	0
chr14_45654478_A_G	c.4574A>G	p.Tyr1525Cys	MM3	-0.237631	7.857	0.0097	0.17	Rare	0	0	70542	0	1	79769	0.0013
chr14_45654498_G_A	c.4594G>A	p.Asp1532Asn	MM3	-0.144403	18.48	0.0187	0.202	Rare	not found	0	70542	0	1	79769	0.0013
chr14_45654505_C_T	c.4601C>T	p.Ser1534Leu	MM3	0.026238	24.8	0.0584	0.337	Rare	not found	1	70541	0.0014	0	79770	0
chr14_45654510_A_G	c.4606A>G	p.Asn1536Asp	MM3	-0.16134	22.1	0.0131	0.279	Rare	0.0027	1	70541	0.0014	0	79770	0
chr14_45654522_T_G	c.4618T>G	p.Ser1540Ala	MM3	-0.07238	19.71	0.0446	0.287	Rare	not found	0	70542	0	1	79769	0.0013
chr14_45654526_C_T	c.4622C>T	p.Ser1541Leu	MM3	0.025792	19.31	0.0669	0.271	Rare	0.0018	1	70541	0.0014	1	79769	0.0013
chr14_45654531_C_T	c.4627C>T	p.Leu1543Phe	MM3	-0.317998	14.43	0.028	0.233	Rare	0.0385	25	70517	0.0354	26	79744	0.0326
chr14_45654542_A_C	c.4638A>C	p.Leu1546Phe	MM3	-0.078617	23.7	0.0799	0.291	Rare	not found	1	70541	0.0014	0	79770	0
chr14_45654570_A_C	c.4666A>C	p.Ile1556Leu	MM3	-0.12707	7.368	0.0099	0.18	Rare	not found	1	70541	0.0014	0	79770	0
chr14_45654570_A_G	c.4666A>G	p.Ile1556Val	MM3	-0.321603	8.366	0.01	0.142	Rare	0.0084	3	70539	0.0043	1	79769	0.0013
chr14_45656986_T_G	c.4675T>G	p.Ser1559Ala	MM3	-0.08604	15.65	0.0085	0.24	Rare	not found	0	70542	0	1	79769	0.0013
chr14_45657019_C_T	c.4708C>T	p.Arg1570Cys	None	-0.206176	25	0.1039	0.435	Rare	0.0036	1	70541	0.0014	3	79767	0.0038
chr14_45657020_G_A	c.4709G>A	p.Arg1570His	None	-0.453496	14.35	0.0135	0.13	Rare	0.0072	6	70536	0.0085	3	79767	0.0038
chr14_45657028_A_G	c.4717A>G	p.Met1573Val	None	-0.153484	0.615	0.0099	0.12	Rare	0.0009	0	70542	0	1	79769	0.0013
chr14_45657032_T_G	c.4721T>G	p.Met1574Arg	None	0.031405	22.8	0.2132	0.308	Rare	not found	0	70542	0	1	79769	0.0013
chr14_45657038_A_G	c.4727A>G	p.Asn1576Ser	None	-0.253834	4.781	0.0091	0.079	Rare	0	1	70541	0.0014	1	79769	0.0013
chr14_45657062_C_T	c.4751C>T	p.Thr1584Ile	None	-0.118847	7.899	0.0092	0.241	Rare	not found	1	70541	0.0014	0	79770	0
chr14_45657073_A_G	c.4762A>G	p.Ile1588Val	None	-0.228865	0.027	0.0087	0.216	Rare	not found	1	70541	0.0014	0	79770	0
chr14_45658009_C_T	c.4784C>T	p.Pro1595Leu	None	0.120853	29.3	0.17	0.45	Rare	not found	1	70541	0.0014	0	79770	0
chr14_45658023_A_G	c.4798A>G	p.Thr1600Ala	None	-0.258971	18.43	0.0104	0.105	Rare	0	2	70540	0.0028	1	79769	0.0013
chr14_45658024_C_T	c.4799C>T	p.Thr1600Ile	None	-0.412199	22.8	0.0279	0.264	Common	2.475	1818	68724	2.5772	2190	77397	2.7454
chr14_45658033_A_C	c.4808A>C	p.Glu1603Ala	None	0.093181	23.8	0.0348	0.545	Rare	not found	0	70542	0	1	79769	0.0013
chr14_45658045_G_A	c.4820G>A	p.Cys1607Tyr	None	0.157578	26.6	0.2175	0.767	Rare	0	1	70541	0.0014	0	79770	0
chr14_45658071_G_A	c.4846G>A	p.Gly1616Ser	None	-0.080861	12.9	0.0083	0.222	Rare	not found	0	70542	0	1	79769	0.0013
chr14_45658072_G_A	c.4847G>A	p.Gly1616Asp	None	-0.147379	21.4	0.0366	0.273	Rare	not found	1	70541	0.0014	0	79770	0
chr14_45658093_T_C	c.4868T>C	p.Val1623Ala	None	-0.107062	20.4	0.0133	0.102	Rare	0.0009	1	70541	0.0014	0	79770	0
chr14_45658097_T_G	c.4872T>G	p.Cys1624Trp	None	0.029077	25.5	0.0844	0.441	Rare	0.0009	1	70541	0.0014	1	79769	0.0013
chr14_45658126_G_C	c.4901G>C	p.Cys1634Ser	None	-0.110542	0.106	0.0086	0.154	Rare	not found	1	70541	0.0014	0	79770	0
chr14_45658150_A_G	c.4925A>G	p.Lys1642Arg	None	-0.088615	14.74	0.0101	0.159	Rare	not found	0	70542	0	1	79769	0.0013
chr14_45658153_C_T	c.4928C>T	p.Thr1643Ile	None	0.092292	24.2	0.1768	0.432	Rare	0.0018	1	70541	0.0014	1	79769	0.0013
chr14_45658156_G_A	c.4931G>A	p.Arg1644Gln	None	-0.284222	25.1	0.1869	0.347	Rare	0.0081	2	70540	0.0028	3	79767	0.0038
chr14_45658158_C_T	c.4933C>T	p.Arg1645Cys	None	-0.322728	22.8	0.0504	0.057	Rare	0.0036	1	70541	0.0014	4	79766	0.005
chr14_45658159_G_A	c.4934G>A	p.Arg1645His	None	-0.40352	14.81	0.015	0.043	Rare	0.0009	1	70541	0.0014	2	79768	0.0025
chr14_45658159_G_C	c.4934G>C	p.Arg1645Pro	None	-0.173874	22.2	0.1143	0.15	Rare	0	0	70542	0	1	79769	0.0013
chr14_45658164_G_A	c.4939G>A	p.Val1647Ile	None	-0.290235	19.77	0.0101	0.075	Rare	0.0027	3	70539	0.0043	0	79770	0
chr14_45658171_T_G	c.4946T>G	p.Leu1649Arg	None	-0.05121	27.6	0.0776	0.236	Rare	not found	1	70541	0.0014	0	79770	0
chr14_45658176_G_A	c.4951G>A	p.Glu1651Lys	None	-0.264548	22.5	0.0088	0.037	Rare	0.0027	1	70541	0.0014	1	79769	0.0013
chr14_45658180_T_A	c.4955T>A	p.Met1652Lys	None	-0.171826	14.45	0.0154	0.073	Rare	not found	0	70542	0	1	79769	0.0013
chr14_45658211_G_T	c.4986G>T	p.Lys1662Asn	None	-0.465407	23.1	0.0141	0.055	Rare	0.0045	1	70541	0.0014	0	79770	0
chr14_45658222_G_C	c.4997G>C	p.Arg1666Thr	None	-0.015366	27.4	0.0977	0.352	Rare	not found	1	70541	0.0014	0	79770	0
chr14_45658237_A_G	c.5012A>G	p.Asp1671Gly	None	-0.122017	25.7	0.0108	0.108	Rare	not found	1	70541	0.0014	0	79770	0
chr14_45658266_A_T	c.5041A>T	p.Asn1681Tyr	None	-0.20114	16.84	0.0386	0.029	Rare	not found	0	70542	0	1	79769	0.0013
chr14_45658267_A_C	c.5042A>C	p.Asn1681Thr	None	-0.286851	12.92	0.0104	0.034	Rare	not found	1	70541	0.0014	0	79770	0
chr14_45658267_A_G	c.5042A>G	p.Asn1681Ser	None	-0.358211	9.149	0.0093	0.047	Rare	not found	0	70542	0	1	79769	0.0013
chr14_45658270_A_G	c.5045A>G	p.Asp1682Gly	None	-0.228655	9.626	0.0133	0.056	Rare	not found	1	70541	0.0014	1	79769	0.0013
chr14_45658273_A_G	c.5048A>G	p.Lys1683Arg	None	-0.343752	13.18	0.0102	0.032	Rare	0.0027	3	70539	0.0043	1	79769	0.0013
chr14_45658277_A_C	c.5052A>C	p.Arg1684Ser	None	-0.219508	6.023	0.0158	0.045	Rare	0.0009	0	70542	0	1	79769	0.0013
chr14_45658291_C_G	c.5066C>G	p.Ala1689Gly	None	-0.219788	5.076	0.0139	0.213	Rare	not found	0	70542	0	1	79769	0.0013
chr14_45658291_C_T	c.5066C>T	p.Ala1689Val	None	-0.236274	2.515	0.0084	0.223	Rare	0.0009	2	70540	0.0028	2	79768	0.0025
chr14_45658293_G_A	c.5068G>A	p.Val1690Ile	None	-0.229667	0.961	0.0342	0.112	Rare	not found	1	70541	0.0014	0	79770	0
chr14_45658303_G_A	c.5078G>A	p.Ser1693Asn	None	-0.464762	10.59	0.0107	0.217	Rare	0	0	70542	0	1	79769	0.0013
chr14_45658321_A_G	c.5096A>G	p.Lys1699Arg	None	-0.170677	10.93	0.0097	0.09	Rare	not found	1	70541	0.0014	0	79770	0
chr14_45658332_C_G	c.5107C>G	p.His1703Asp	None	-0.245233	0.086	0.0092	0.171	Rare	0.0054	7	70535	0.0099	8	79762	0.01
chr14_45658333_A_G	c.5108A>G	p.His1703Arg	None	-0.330718	0.001	0.0144	0.158	Rare	0.0108	8	70534	0.0113	4	79766	0.005
chr14_45658342_A_C	c.5117A>C	p.Asn1706Thr	None	-0.322323	1.515	0.0105	0.133	Rare	0.0054	8	70534	0.0113	11	79759	0.0138
chr14_45658354_C_T	c.5129C>T	p.Ser1710Phe	None	-0.078255	8.616	0.0144	0.184	Rare	not found	1	70541	0.0014	0	79770	0
chr14_45658357_G_T	c.5132G>T	p.Gly1711Val	None	-0.031359	14.32	0.0185	0.225	Rare	not found	1	70541	0.0014	0	79770	0
chr14_45658359_T_A	c.5134T>A	p.Ser1712Thr	None	-0.105755	8.15	0.0128	0.156	Rare	not found	2	70540	0.0028	1	79769	0.0013
chr14_45658366_C_T	c.5141C>T	p.Ala1714Val	None	-0.510947	1.754	0.008	0.125	Rare	0.0009	3	70539	0.0043	5	79765	0.0063
chr14_45658371_T_C	c.5146T>C	p.Ser1716Pro	None	-0.246337	10.11	0.0144	0.156	Rare	not found	1	70541	0.0014	0	79770	0
chr14_45658380_C_T	c.5155C>T	p.Arg1719Cys	None	-0.222476	12.54	0.0109	0.234	Rare	not found	0	70542	0	1	79769	0.0013
chr14_45658381_G_A	c.5156G>A	p.Arg1719His	None	-0.219767	5.107	0.0079	0.172	Rare	0.0027	1	70541	0.0014	0	79770	0
chr14_45658390_C_G	c.5165C>G	p.Pro1722Arg	None	-0.052787	17.54	0.0454	0.232	Rare	not found	0	70542	0	1	79769	0.0013
chr14_45658402_C_T	c.5177C>T	p.Pro1726Leu	None	-0.268567	5.299	0.009	0.212	Rare	0.009	7	70535	0.0099	20	79750	0.0251
chr14_45658417_G_A	c.5192G>A	p.Ser1731Asn	None	-0.21882	5.342	0.0108	0.062	Rare	not found	0	70542	0	1	79769	0.0013
chr14_45658422_C_G	c.5197C>G	p.Gln1733Glu	None	-0.212222	7.401	0.0085	0.103	Rare	0.0009	0	70542	0	1	79769	0.0013
chr14_45658423_A_G	c.5198A>G	p.Gln1733Arg	None	-0.112352	3.706	0.0085	0.133	Rare	not found	0	70542	0	1	79769	0.0013
chr14_45658429_C_T	c.5204C>T	p.Ser1735Leu	None	-0.245028	10.23	0.0095	0.225	Rare	0.0009	0	70542	0	5	79765	0.0063
chr14_45658449_A_C	c.5224A>C	p.Ile1742Leu	None	-0.172216	3.445	0.009	0.101	Rare	not found	2	70540	0.0028	0	79770	0
chr14_45658449_A_G	c.5224A>G	p.Ile1742Val	None	-0.579935	0.017	0.0081	0.104	Common	1.211	863	69679	1.2234	981	78708	1.2298
chr14_45658455_G_A	c.5230G>A	p.Glu1744Lys	None	-0.116037	12.4	0.0807	0.228	Rare	0.0018	1	70541	0.0014	2	79768	0.0025
chr14_45658474_C_T	c.5249C>T	p.Pro1750Leu	None	-0.251639	11.33	0.013	0.021	Rare	not found	3	70539	0.0043	6	79764	0.0075
chr14_45658512_T_G	c.5287T>G	p.Phe1763Val	None	-0.246559	12.79	0.0135	0.062	Rare	not found	1	70541	0.0014	0	79770	0
chr14_45658518_A_G	c.5293A>G	p.Thr1765Ala	None	-0.39565	0.346	0.0093	0.014	Rare	not found	0	70542	0	1	79769	0.0013
chr14_45658534_A_G	c.5309A>G	p.Lys1770Arg	None	-0.211666	16.95	0.01	0.016	Rare	not found	0	70542	0	1	79769	0.0013
chr14_45658561_A_C	c.5336A>C	p.Gln1779Pro	None	-0.251875	3.469	0.0135	0.086	Rare	not found	1	70541	0.0014	0	79770	0
chr14_45658562_G_T	c.5337G>T	p.Gln1779His	None	-0.472264	0.397	0.0095	0.023	Rare	0.0081	6	70536	0.0085	7	79763	0.0088
chr14_45665379_G_A	c.5345G>A	p.Gly1782Asp	None	-0.192524	12.01	0.0131	0.053	Rare	not found	2	70540	0.0028	0	79770	0
chr14_45665390_G_A	c.5356G>A	p.Glu1786Lys	None	-0.158552	22.2	0.013	0.062	Rare	not found	1	70541	0.0014	0	79770	0
chr14_45665399_A_C	c.5365A>C	p.Ser1789Arg	None	-0.270563	0.089	0.0093	0.022	Rare	not found	0	70542	0	1	79769	0.0013
chr14_45665406_C_T	c.5372C>T	p.Ser1791Leu	None	-0.263024	13.72	0.0198	0.02	Rare	0	0	70542	0	1	79769	0.0013
chr14_45665415_C_T	c.5381C>T	p.Ser1794Phe	None	-0.299088	0.003	0.0095	0.022	Rare	not found	1	70541	0.0014	0	79770	0
chr14_45665430_G_T	c.5396G>T	p.Arg1799Ile	FAAP24 BD	-0.261098	13.99	0.0412	0.07	Rare	0	0	70542	0	1	79769	0.0013
chr14_45665431_A_T	c.5397A>T	p.Arg1799Ser	FAAP24 BD	-0.212779	11.22	0.0161	0.036	Rare	0.0009	1	70541	0.0014	0	79770	0
chr14_45665432_C_T	c.5398C>T	p.Pro1800Ser	FAAP24 BD	-0.33196	14.44	0.0141	0.052	Rare	0.0036	3	70539	0.0043	0	79770	0
chr14_45665441_G_A	c.5407G>A	p.Ala1803Thr	FAAP24 BD	-0.436022	11.66	0.0128	0.01	Rare	0	1	70541	0.0014	0	79770	0
chr14_45665448_C_T	c.5414C>T	p.Thr1805Ile	FAAP24 BD	-0.300671	10.36	0.0127	0.016	Rare	not found	1	70541	0.0014	0	79770	0
chr14_45665457_C_G	c.5423C>G	p.Ser1808Cys	FAAP24 BD	-0.179926	16.47	0.0259	0.06	Rare	not found	1	70541	0.0014	0	79770	0
chr14_45665468_C_A	c.5434C>A	p.Pro1812Thr	FAAP24 BD	-0.333125	15.31	0.0163	0.036	Rare	0.0072	1	70541	0.0014	0	79770	0
chr14_45665468_C_G	c.5434C>G	p.Pro1812Ala	FAAP24 BD	-0.645091	11.72	0.0097	0.034	Common	10.56	7407	63135	10.5001	8453	70515	10.5967
chr14_45665469_C_T	c.5435C>T	p.Pro1812Leu	FAAP24 BD	-0.403264	10.47	0.0101	0.027	Rare	0.0027	3	70539	0.0043	0	79770	0
chr14_45665474_G_A	c.5440G>A	p.Glu1814Lys	FAAP24 BD	-0.386078	14.21	0.0214	0.081	Rare	0.0027	1	70541	0.0014	2	79768	0.0025
chr14_45665480_A_G	c.5446A>G	p.Lys1816Glu	FAAP24 BD	-0.287959	6.031	0.0088	0.019	Rare	not found	1	70541	0.0014	0	79770	0
chr14_45665483_G_A	c.5449G>A	p.Gly1817Arg	FAAP24 BD	-0.216549	7.611	0.0471	0.081	Rare	not found	1	70541	0.0014	0	79770	0
chr14_45665499_T_C	c.5465T>C	p.Val1822Ala	FAAP24 BD	0.018425	22.7	0.052	0.212	Rare	not found	0	70542	0	1	79769	0.0013
chr14_45665508_A_G	c.5474A>G	p.His1825Arg	FAAP24 BD	-0.318456	14.19	0.0093	0.073	Rare	0.0027	1	70541	0.0014	6	79764	0.0075
chr14_45665522_G_A	c.5488G>A	p.Gly1830Arg	FAAP24 BD	0.102389	27.1	0.5684	0.344	Rare	not found	0	70542	0	1	79769	0.0013
chr14_45665538_C_A	c.5504C>A	p.Ser1835Tyr	FAAP24 BD	0.246094	27.8	0.1395	0.418	Rare	not found	1	70541	0.0014	0	79770	0
chr14_45665567_G_A	c.5533G>A	p.Val1845Ile	FAAP24 BD	-0.221136	24.9	0.0288	0.163	Rare	0.0027	1	70541	0.0014	0	79770	0
chr14_45665577_G_A	c.5543G>A	p.Cys1848Tyr	FAAP24 BD	0.258422	28.1	0.5212	0.671	Rare	not found	0	70542	0	1	79769	0.0013
chr14_45665579_C_A	c.5545C>A	p.Pro1849Thr	FAAP24 BD	-0.151949	23.5	0.0273	0.176	Rare	not found	1	70541	0.0014	0	79770	0
chr14_45665603_G_A	c.5569G>A	p.Val1857Met	FAAP24 BD	-0.18175	25.6	0.1089	0.367	Rare	0.0654	40	70502	0.0567	49	79721	0.0614
chr14_45665611_T_G	c.5577T>G	p.Asn1859Lys	FAAP24 BD	-0.129537	26.4	0.1201	0.218	Rare	not found	1	70541	0.0014	0	79770	0
chr14_45665612_C_T	c.5578C>T	p.Arg1860Cys	FAAP24 BD	0.089764	33	0.1033	0.399	Rare	0.0018	0	70542	0	1	79769	0.0013
chr14_45665613_G_A	c.5579G>A	p.Arg1860His	FAAP24 BD	-0.032672	31	0.1291	0.493	Rare	0.009	6	70536	0.0085	6	79764	0.0075
chr14_45665615_A_G	c.5581A>G	p.Met1861Val	FAAP24 BD	-0.089201	23.9	0.1204	0.295	Rare	0	0	70542	0	1	79769	0.0013
chr14_45665618_G_A	c.5584G>A	p.Val1862Met	FAAP24 BD	-0.037979	27.2	0.0889	0.284	Rare	not found	1	70541	0.0014	0	79770	0
chr14_45665637_A_G	c.5603A>G	p.Gln1868Arg	FAAP24 BD	-0.242355	22.4	0.0359	0.134	Rare	0.0027	1	70541	0.0014	4	79766	0.005
chr14_45665645_A_T	c.5611A>T	p.Met1871Leu	FAAP24 BD	-0.260889	16.33	0.0086	0.031	Rare	not found	0	70542	0	1	79769	0.0013
chr14_45665646_T_C	c.5612T>C	p.Met1871Thr	FAAP24 BD	0.063543	25.1	0.0877	0.308	Rare	not found	0	70542	0	1	79769	0.0013
chr14_45665661_A_G	c.5627A>G	p.Asn1876Ser	FAAP24 BD	-0.668606	1.672	0.0112	0.019	Common	3.025	2361	68181	3.3469	2701	76807	3.386
chr14_45665674_C_A	c.5640C>A	p.Phe1880Leu	FAAP24 BD	-0.279778	10.67	0.0098	0.023	Rare	not found	0	70542	0	1	79769	0.0013
chr14_45665690_C_T	c.5656C>T	p.His1886Tyr	FAAP24 BD	-0.626532	14.54	0.0097	0.065	Rare	0.0179	15	70527	0.0213	15	79755	0.0188
chr14_45665702_A_G	c.5668A>G	p.Met1890Val	FAAP24 BD	-0.125844	22.1	0.0324	0.086	Rare	not found	0	70542	0	1	79769	0.0013
chr14_45665713_A_T	c.5679A>T	p.Arg1893Ser	FAAP24 BD	0.203504	25.3	0.4592	0.397	Rare	0.0009	0	70542	0	1	79769	0.0013
chr14_45665715_T_C	c.5681T>C	p.Ile1894Thr	FAAP24 BD	-0.059484	26	0.0394	0.285	Rare	not found	0	70542	0	1	79769	0.0013
chr14_45665717_T_C	c.5683T>C	p.Cys1895Arg	FAAP24 BD	0.080179	27.8	0.8327	0.666	Rare	0.0054	1	70541	0.0014	4	79766	0.005
chr14_45665726_G_A	c.5692G>A	p.Val1898Met	FAAP24 BD	0.182386	26.5	0.1052	0.371	Rare	not found	2	70540	0.0028	1	79769	0.0013
chr14_45667853_C_T	c.5723C>T	p.Thr1908Ile	FAAP24 BD	-0.253584	10.86	0.0095	0.044	Rare	not found	1	70541	0.0014	0	79770	0
chr14_45667861_A_G	c.5731A>G	p.Met1911Val	FAAP24 BD	-0.315422	17.93	0.0104	0.049	Rare	0.0009	1	70541	0.0014	0	79770	0
chr14_45667862_T_A	c.5732T>A	p.Met1911Lys	FAAP24 BD	-0.177896	22.5	0.0166	0.157	Rare	not found	1	70541	0.0014	0	79770	0
chr14_45667862_T_C	c.5732T>C	p.Met1911Thr	FAAP24 BD	-0.21862	21.9	0.0099	0.091	Rare	not found	0	70542	0	1	79769	0.0013
chr14_45667874_C_A	c.5744C>A	p.Thr1915Lys	FAAP24 BD	0.176597	28.1	0.1296	0.171	Rare	not found	0	70542	0	1	79769	0.0013
chr14_45667880_G_A	c.5750G>A	p.Ser1917Asn	FAAP24 BD	-0.279441	17.61	0.0108	0.008	Rare	not found	2	70540	0.0028	1	79769	0.0013
chr14_45667883_A_G	c.5753A>G	p.Tyr1918Cys	FAAP24 BD	0.084923	29.1	0.3244	0.366	Rare	0	1	70541	0.0014	0	79770	0
chr14_45667897_A_T	c.5767A>T	p.Thr1923Ser	FAAP24 BD	-0.224843	17.84	0.01	0.026	Rare	not found	1	70541	0.0014	0	79770	0
chr14_45667900_A_T	c.5770A>T	p.Thr1924Ser	FAAP24 BD	-0.358189	16.52	0.0133	0.01	Rare	0.0045	1	70541	0.0014	1	79769	0.0013
chr14_45667901_C_T	c.5771C>T	p.Thr1924Ile	FAAP24 BD	-0.132643	24.3	0.0447	0.097	Rare	0.0018	2	70540	0.0028	0	79770	0
chr14_45667906_A_G	c.5776A>G	p.Ile1926Val	FAAP24 BD	-0.273125	17.76	0.01	0.036	Rare	not found	1	70541	0.0014	0	79770	0
chr14_45667912_G_A	c.5782G>A	p.Ala1928Thr	FAAP24 BD	0.069862	28.8	0.054	0.272	Rare	not found	0	70542	0	1	79769	0.0013
chr14_45667912_G_T	c.5782G>T	p.Ala1928Ser	FAAP24 BD	0.005919	27.2	0.0291	0.212	Rare	not found	1	70541	0.0014	0	79770	0
chr14_45667922_G_C	c.5792G>C	p.Arg1931Pro	FAAP24 BD	0.230337	29.3	0.3383	0.326	Rare	not found	0	70542	0	1	79769	0.0013
chr14_45667928_T_C	c.5798T>C	p.Leu1933Pro	FAAP24 BD	0.283904	28.7	0.8988	0.663	Rare	not found	0	70542	0	1	79769	0.0013
chr14_45667954_G_C	c.5824G>C	p.Ala1942Pro	FAAP24 BD	0.337095	28.1	0.7295	0.528	Rare	not found	1	70541	0.0014	0	79770	0
chr14_45667958_A_G	c.5828A>G	p.Asp1943Gly	FAAP24 BD	-0.194351	21.6	0.0089	0.097	Rare	not found	1	70541	0.0014	0	79770	0
chr14_45667962_G_T	c.5832G>T	p.Leu1944Phe	FAAP24 BD	0.010897	24.3	0.187	0.25	Rare	0.0134	8	70534	0.0113	15	79755	0.0188
chr14_45667985_A_G	c.5855A>G	p.Glu1952Gly	FAAP24 BD	0.097082	28.4	0.3652	0.297	Rare	not found	1	70541	0.0014	0	79770	0
chr14_45667994_A_G	c.5864A>G	p.Lys1955Arg	FAAP24 BD	-0.020581	27.5	0.0277	0.239	Rare	not found	0	70542	0	1	79769	0.0013
chr14_45667996_A_G	c.5866A>G	p.Asn1956Asp	FAAP24 BD	-0.259394	23.5	0.0116	0.09	Rare	not found	1	70541	0.0014	0	79770	0
chr14_45668000_T_C	c.5870T>C	p.Val1957Ala	FAAP24 BD	-0.269144	19.1	0.0163	0.015	Rare	not found	0	70542	0	1	79769	0.0013
chr14_45668009_A_G	c.5879A>G	p.His1960Arg	FAAP24 BD	-0.215883	14.42	0.01	0.054	Rare	not found	1	70541	0.0014	0	79770	0
chr14_45668012_T_G	c.5882T>G	p.Val1961Gly	FAAP24 BD	0.012226	24.2	0.0985	0.192	Rare	not found	0	70542	0	1	79769	0.0013
chr14_45668017_A_G	c.5887A>G	p.Thr1963Ala	FAAP24 BD	-0.354274	11.97	0.0145	0.027	Rare	0.0036	1	70541	0.0014	5	79765	0.0063
chr14_45668024_T_C	c.5894T>C	p.Val1965Ala	FAAP24 BD	-0.155194	16.36	0.0126	0.053	Rare	not found	1	70541	0.0014	0	79770	0
chr14_45668032_A_G	c.5902A>G	p.Asn1968Asp	FAAP24 BD	-0.347749	12.11	0.0087	0.027	Rare	not found	0	70542	0	1	79769	0.0013
chr14_45668081_A_T	c.5951A>T	p.Tyr1984Phe	FAAP24 BD	-0.229878	25.6	0.0312	0.277	Rare	0.0108	3	70539	0.0043	5	79765	0.0063
chr14_45668116_T_C	c.5986T>C	p.Ser1996Pro	FAAP24 BD	0.118408	28	0.1845	0.379	Rare	not found	1	70541	0.0014	0	79770	0
chr14_45668120_T_C	c.5990T>C	p.Val1997Ala	FAAP24 BD	0.009846	28.1	0.0807	0.292	Rare	not found	1	70541	0.0014	0	79770	0
chr14_45668131_G_A	c.6001G>A	p.Ala2001Thr	FAAP24 BD	-0.246093	20.5	0.0099	0.038	Rare	not found	1	70541	0.0014	0	79770	0
chr14_45669074_T_A	c.6010T>A	p.Ser2004Thr	FAAP24 BD	-0.213362	15.39	0.0097	0.058	Rare	not found	1	70541	0.0014	0	79770	0
chr14_45669074_T_C	c.6010T>C	p.Ser2004Pro	FAAP24 BD	-0.103418	22.5	0.0166	0.18	Rare	0.0009	0	70542	0	1	79769	0.0013
chr14_45669094_G_A	c.6030G>A	p.Met2010Ile	FAAP24 BD	-0.411441	10.22	0.0093	0.017	Rare	not found	1	70541	0.0014	0	79770	0
chr14_45669104_G_C	c.6040G>C	p.Val2014Leu	FAAP24 BD	0.212577	24.1	0.0188	0.085	Rare	not found	0	70542	0	1	79769	0.0013
chr14_45669105_T_C	c.6041T>C	p.Val2014Ala	FAAP24 BD	-0.240283	26.7	0.1034	0.169	Rare	0.009	1	70541	0.0014	4	79766	0.005
chr14_45669111_A_T	c.6047A>T	p.His2016Leu	FAAP24 BD	-0.160017	16.84	0.1489	0.138	Rare	not found	1	70541	0.0014	0	79770	0
chr14_45669156_A_G	c.6092A>G	p.Asp2031Gly	FAAP24 BD	0.04543	27	0.0997	0.247	Rare	not found	2	70540	0.0028	0	79770	0
chr14_45669176_G_C	c.6112G>C	p.Asp2038His	FAAP24 BD	-0.177888	18.66	0.0125	0.091	Rare	not found	0	70542	0	1	79769	0.0013
chr14_45669193_A_T	c.6129A>T	p.Arg2043Ser	FAAP24 BD	-0.264184	11.25	0.0106	0.029	Rare	0.0036	2	70540	0.0028	3	79767	0.0038
chr14_45669207_T_C	c.6143T>C	p.Ile2048Thr	FAAP24 BD	-0.381542	8.095	0.0362	0.039	Rare	0.0072	6	70536	0.0085	2	79768	0.0025
chr14_45669208_A_G	c.6144A>G	p.Ile2048Met	FAAP24 BD	-0.257485	11.78	0.0165	0.012	Rare	not found	1	70541	0.0014	0	79770	0
chr, chromosome; freq, frequency; No., number; BD, binding domain
